# Supplementary material for: Tricarbonyl­chlorido(η5-cyclo­penta­dien­yl)molybdenum(II)
Source: Acta Crystallogr Sect E Struct Rep Online. 2012 Mar 3;68(Pt 4):m364. doi: 10.1107/S1600536812008471 (PMC3343786; doi:10.1107/S1600536812008471)
Supplement: Supplementary file 1 [file e-68-0m364-sup1.cif]

##############################################################################
#                                                                            #
# This CIF contains the data in a paper accepted for publication in          #
# Acta Crystallographica Section E. It conforms to the requirements of       #
# Notes for Authors for Acta Crystallographica Section E, and has been       #
# peer reviewed under the auspices of the IUCr Commission on Journals.       #
#                                                                            #
# Full details of the Crystallographic Information File format               #
# are given in the paper "The Crystallographic Information File (CIF):       #
# a New Standard Archive File for Crystallography" by S. R. Hall, F. H.      #
# Allen and I. D. Brown [Acta Cryst. (1991), A47, 655-685].                  #
#                                                                            #
# The current version of the core CIF dictionary is obtainable from          #
# ftp://ftp.iucr.org/pub/cif_core.dic.                                       #
#                                                                            #
# Software is freely available for graphical display of the structure(s)     #
# in this CIF. For information consult the CIF software page                 #
# http://www.iucr.org/resources/cif/software.                                #
#                                                                            #
# This file may be used for bona fide research purposes within the           #
# scientific community so long as proper attribution is given to the journal # 
# article from which it was obtained.                                        #
#                                                                            #
##############################################################################
data_I
_audit_creation_method     SHELXL-97
_chemical_name_systematic
;
Tricarbonylchlorido(\h^5^-cyclopentadienyl)molybdenum(II)
;
_chemical_name_common     ?
_chemical_formula_moiety     'C8 H5 Cl Mo O3'
_chemical_formula_sum     'C8 H5 Cl Mo O3'
_chemical_formula_iupac     '[Mo (C5 H5) Cl (C O)3]'
_chemical_formula_weight     280.51
_chemical_melting_point     ?
_symmetry_cell_setting     monoclinic
_symmetry_space_group_name_H-M     'P 21/n'
_symmetry_space_group_name_Hall     '-P 2yn'
loop_
    _symmetry_equiv_pos_as_xyz
    'x, y, z'
    '-x+1/2, y+1/2, -z+1/2'
    '-x, -y, -z'
    'x-1/2, -y-1/2, z-1/2'
_cell_length_a     6.4958(6)
_cell_length_b     11.7671(10)
_cell_length_c     12.5080(11)
_cell_angle_alpha     90.00
_cell_angle_beta     100.064(2)
_cell_angle_gamma     90.00
_cell_volume     941.36(14)
_cell_formula_units_Z     4
_cell_measurement_reflns_used     10440
_cell_measurement_theta_min     3.31
_cell_measurement_theta_max     28.40
_cell_measurement_temperature     173(2)
_cell_special_details     'F(000) = 544'
_exptl_crystal_description     block
_exptl_crystal_colour     red
_exptl_crystal_size_max     0.11
_exptl_crystal_size_mid     0.06
_exptl_crystal_size_min     0.04
_exptl_crystal_density_diffrn     1.979
_exptl_crystal_density_meas     ?
_exptl_crystal_density_method     'not measured'
_exptl_crystal_F_000     544
_exptl_absorpt_coefficient_mu     1.645
_exptl_absorpt_correction_type     multi-scan
_exptl_absorpt_process_details     '(SADABS; Sheldrick, 1997)'
_exptl_absorpt_correction_T_min     0.8398
_exptl_absorpt_correction_T_max     0.9371
_exptl_special_details
;
crystal mounted on a cryoloop
;
_diffrn_ambient_temperature     173(2)
_diffrn_radiation_type     MoK\a
_diffrn_radiation_wavelength     0.71073
_diffrn_radiation_source     'fine-focus sealed tube'
_diffrn_radiation_monochromator     graphite
_diffrn_measurement_device_type     'Bruker Kappa DUO APEXII'
_diffrn_measurement_method     '0.5\% \f 0.5\% \f scans and \w scans'
_diffrn_reflns_number     10440
_diffrn_reflns_av_R_equivalents     0.0350
_diffrn_reflns_av_sigmaI/netI     0.0293
_diffrn_reflns_theta_min     3.31
_diffrn_reflns_theta_max     28.40
_diffrn_reflns_theta_full     28.40
_diffrn_measured_fraction_theta_max     0.997
_diffrn_measured_fraction_theta_full     0.997
_diffrn_reflns_limit_h_min     -8
_diffrn_reflns_limit_h_max     8
_diffrn_reflns_limit_k_min     -15
_diffrn_reflns_limit_k_max     15
_diffrn_reflns_limit_l_min     -16
_diffrn_reflns_limit_l_max     16
_diffrn_standards_number     0
_diffrn_standards_interval_count     0
_diffrn_standards_interval_time     0
_diffrn_standards_decay_%     0
_refine_special_details
;
<i>Special details</i>
<b>Geometry.</b> All e.s.d.'s (except the e.s.d. in the dihedral angle between
two l.s. planes) are estimated using the full covariance matrix. The cell
e.s.d.'s are taken into account individually in the estimation of e.s.d.'s in
distances, angles and torsion angles; correlations between e.s.d.'s in cell
parameters are only used when they are defined by crystal symmetry. An
approximate (isotropic) treatment of cell e.s.d.'s is used for estimating
e.s.d.'s involving l.s. planes.
<b>Refinement</b>. Refinement of <i>F</i>^2^ against ALL reflections. The
weighted <i>R</i>-factor <i>wR</i> and goodness of fit <i>S</i> are based on
<i>F</i>^2^, conventional <i>R</i>-factors <i>R</i> are based on <i>F</i>,
with <i>F</i> set to zero for negative <i>F</i>^2^. The threshold expression
of <i>F</i>^2^ > \s(<i>F</i>^2^) is used only for calculating
<i>R</i>-factors(gt) <i>etc</i>. and is not relevant to the choice of
reflections for refinement. <i>R</i>-factors based on <i>F</i>^2^ are
statistically about twice as large as those based on <i>F</i>, and <i>R</i>--
factors based on ALL data will be even larger.
;
_reflns_number_total     2355
_reflns_number_gt     1953
_reflns_threshold_expression     I>2sigma(I)
_refine_ls_structure_factor_coef     Fsqd
_refine_ls_matrix_type     full
_refine_ls_R_factor_all     0.0328
_refine_ls_R_factor_gt     0.0221
_refine_ls_wR_factor_gt     0.0427
_refine_ls_wR_factor_ref     0.0455
_refine_ls_goodness_of_fit_ref     1.012
_refine_ls_restrained_S_all     1.012
_refine_ls_number_reflns     2355
_refine_ls_number_parameters     118
_refine_ls_number_restraints     0
_refine_ls_hydrogen_treatment     constr
_refine_ls_weighting_scheme     calc
_refine_ls_weighting_details
         'calc w=1/[\s^2^(Fo^2^)+(0.0170P)^2^+0.2175P] where P=(Fo^2^+2Fc^2^)/3'
_atom_sites_solution_hydrogens     geom
_atom_sites_solution_primary     direct
_atom_sites_solution_secondary     difmap
_refine_ls_shift/su_max     0.002
_refine_ls_shift/su_mean     0.000
_refine_diff_density_max     0.315
_refine_diff_density_min     -0.298
_refine_ls_extinction_method     none
_refine_ls_extinction_coef     0
loop_
    _atom_type_symbol
    _atom_type_description
    _atom_type_scat_dispersion_real
    _atom_type_scat_dispersion_imag
    _atom_type_scat_source
    'C' 'C' 0.0033 0.0016
                         'International Tables Vol C Tables 4.2.6.8 and 6.1.1.4'
    'H' 'H' 0.0000 0.0000
                         'International Tables Vol C Tables 4.2.6.8 and 6.1.1.4'
    'O' 'O' 0.0106 0.0060
                         'International Tables Vol C Tables 4.2.6.8 and 6.1.1.4'
    'Cl' 'Cl' 0.1484 0.1585
                         'International Tables Vol C Tables 4.2.6.8 and 6.1.1.4'
    'Mo' 'Mo' -1.6832 0.6857
                         'International Tables Vol C Tables 4.2.6.8 and 6.1.1.4'
_computing_data_collection     'APEX2 (Bruker, 2006)'
_computing_cell_refinement     'SAINT (Bruker, 2006)'
_computing_data_reduction     'SAINT (Bruker, 2006)'
_computing_structure_solution     'SHELXS97 (Sheldrick, 2008)'
_computing_structure_refinement     'SHELXL97 (Sheldrick, 2008)'
_computing_molecular_graphics     'X-SEED (Barbour, 2001)'
_computing_publication_material     'SHELXL97 (Sheldrick, 2008)'
loop_
    _atom_site_type_symbol
    _atom_site_label
    _atom_site_fract_x
    _atom_site_fract_y
    _atom_site_fract_z
    _atom_site_U_iso_or_equiv
    _atom_site_adp_type
    _atom_site_calc_flag
    _atom_site_refinement_flags
    _atom_site_occupancy
    _atom_site_symmetry_multiplicity
    _atom_site_disorder_assembly
    _atom_site_disorder_group
    Mo Mo1 0.09443(3) 0.787273(14) 0.244289(15) 0.02342(6) Uani d . 1 1 . .
    Cl Cl1 0.41891(9) 0.66982(5) 0.25627(6) 0.04278(15) Uani d . 1 1 . .
    O O1 0.0004(3) 0.58701(16) 0.39597(16) 0.0539(5) Uani d . 1 1 . .
    O O2 -0.1151(3) 0.91712(18) 0.41495(16) 0.0580(5) Uani d . 1 1 . .
    O O3 0.4393(3) 0.95672(15) 0.35712(18) 0.0560(5) Uani d . 1 1 . .
    C C1 0.0387(4) 0.6605(2) 0.34363(19) 0.0355(5) Uani d . 1 1 . .
    C C2 -0.0421(4) 0.8694(2) 0.35115(19) 0.0366(5) Uani d . 1 1 . .
    C C3 0.3158(4) 0.89401(19) 0.3179(2) 0.0344(5) Uani d . 1 1 . .
    C C4 -0.1349(4) 0.7141(2) 0.09365(19) 0.0388(6) Uani d . 1 1 . .
    H H4 -0.1983 0.6414 0.0946 0.047 Uiso calc R 1 1 . .
    C C5 -0.2134(4) 0.8169(2) 0.1275(2) 0.0363(5) Uani d . 1 1 . .
    H H5 -0.3391 0.8258 0.1557 0.044 Uiso calc R 1 1 . .
    C C6 -0.0732(4) 0.90483(19) 0.1122(2) 0.0385(6) Uani d . 1 1 . .
    H H6 -0.0886 0.9832 0.1273 0.046 Uiso calc R 1 1 . .
    C C7 0.0940(4) 0.8552(2) 0.07028(19) 0.0419(6) Uani d . 1 1 . .
    H H7 0.2126 0.8937 0.0531 0.050 Uiso calc R 1 1 . .
    C C8 0.0520(4) 0.7379(2) 0.05865(19) 0.0446(6) Uani d . 1 1 . .
    H H8 0.1380 0.6837 0.0312 0.053 Uiso calc R 1 1 . .
loop_
    _atom_site_aniso_label
    _atom_site_aniso_U_11
    _atom_site_aniso_U_22
    _atom_site_aniso_U_33
    _atom_site_aniso_U_12
    _atom_site_aniso_U_13
    _atom_site_aniso_U_23
    Mo1 0.02314(10) 0.02310(9) 0.02324(10) -0.00117(7) 0.00194(7) 0.00350(8)
    Cl1 0.0329(3) 0.0364(3) 0.0588(4) 0.0086(2) 0.0075(3) 0.0075(3)
    O1 0.0611(13) 0.0507(11) 0.0479(11) -0.0172(9) 0.0045(10) 0.0232(9)
    O2 0.0513(12) 0.0742(14) 0.0516(12) 0.0026(10) 0.0174(10) -0.0223(11)
    O3 0.0424(11) 0.0369(10) 0.0785(15) -0.0112(8) -0.0177(10) 0.0079(10)
    C1 0.0326(13) 0.0396(13) 0.0320(13) -0.0052(10) -0.0005(11) 0.0033(10)
    C2 0.0300(13) 0.0454(14) 0.0330(13) -0.0002(11) 0.0018(11) -0.0007(12)
    C3 0.0275(12) 0.0299(12) 0.0426(14) 0.0008(9) -0.0028(11) 0.0081(11)
    C4 0.0473(15) 0.0336(12) 0.0294(12) -0.0057(11) -0.0105(11) 0.0013(11)
    C5 0.0310(13) 0.0451(14) 0.0286(12) 0.0008(10) -0.0066(11) 0.0023(11)
    C6 0.0492(15) 0.0291(12) 0.0312(13) 0.0024(10) -0.0096(12) 0.0081(10)
    C7 0.0450(15) 0.0535(15) 0.0261(12) -0.0093(12) 0.0031(11) 0.0133(12)
    C8 0.0574(18) 0.0514(16) 0.0226(12) 0.0123(13) 0.0008(12) -0.0036(11)
_geom_special_details
;
All e.s.d.'s (except the e.s.d. in the dihedral angle between two l.s. planes)
are estimated using the full covariance matrix. The cell e.s.d.'s are taken
into account individually in the estimation of e.s.d.'s in distances, angles
and torsion angles; correlations between e.s.d.'s in cell parameters are only
used when they are defined by crystal symmetry. An approximate (isotropic)
treatment of cell e.s.d.'s is used for estimating e.s.d.'s involving l.s.
planes.
;
loop_
    _geom_bond_atom_site_label_1
    _geom_bond_atom_site_label_2
    _geom_bond_site_symmetry_2
    _geom_bond_distance
    _geom_bond_publ_flag
    Mo1 C2 . 1.980(2) y
    Mo1 C3 . 2.008(2) y
    Mo1 C1 . 2.014(2) y
    Mo1 C6 . 2.280(2) ?
    Mo1 C5 . 2.288(2) ?
    Mo1 C7 . 2.318(2) ?
    Mo1 C4 . 2.352(2) ?
    Mo1 C8 . 2.363(2) ?
    Mo1 Cl1 . 2.5030(6) y
    O1 C1 . 1.138(3) ?
    O2 C2 . 1.145(3) ?
    O3 C3 . 1.136(3) ?
    C4 C8 . 1.390(4) ?
    C4 C5 . 1.407(3) ?
    C4 H4 . 0.9500 ?
    C5 C6 . 1.413(3) ?
    C5 H5 . 0.9500 ?
    C6 C7 . 1.412(4) ?
    C6 H6 . 0.9500 ?
    C7 C8 . 1.410(4) ?
    C7 H7 . 0.9500 ?
    C8 H8 . 0.9500 ?
loop_
    _geom_angle_atom_site_label_1
    _geom_angle_atom_site_label_2
    _geom_angle_atom_site_label_3
    _geom_angle_site_symmetry_1
    _geom_angle_site_symmetry_3
    _geom_angle
    _geom_angle_publ_flag
    C2 Mo1 C3 . . 75.80(10) ?
    C2 Mo1 C1 . . 78.15(10) ?
    C3 Mo1 C1 . . 111.84(10) ?
    C2 Mo1 C6 . . 88.85(10) ?
    C3 Mo1 C6 . . 99.54(9) ?
    C1 Mo1 C6 . . 141.41(9) ?
    C2 Mo1 C5 . . 84.97(10) ?
    C3 Mo1 C5 . . 132.35(9) ?
    C1 Mo1 C5 . . 106.00(9) ?
    C6 Mo1 C5 . . 36.04(8) ?
    C2 Mo1 C7 . . 122.57(10) ?
    C3 Mo1 C7 . . 95.63(9) ?
    C1 Mo1 C7 . . 149.74(10) ?
    C6 Mo1 C7 . . 35.74(9) ?
    C5 Mo1 C7 . . 59.35(9) ?
    C2 Mo1 C4 . . 115.08(9) ?
    C3 Mo1 C4 . . 154.06(9) ?
    C1 Mo1 C4 . . 93.79(9) ?
    C6 Mo1 C4 . . 59.08(9) ?
    C5 Mo1 C4 . . 35.26(9) ?
    C7 Mo1 C4 . . 58.49(9) ?
    C2 Mo1 C8 . . 142.61(10) ?
    C3 Mo1 C8 . . 123.76(10) ?
    C1 Mo1 C8 . . 114.93(10) ?
    C6 Mo1 C8 . . 58.54(9) ?
    C5 Mo1 C8 . . 58.07(9) ?
    C7 Mo1 C8 . . 35.04(9) ?
    C4 Mo1 C8 . . 34.29(9) ?
    C2 Mo1 Cl1 . . 134.49(7) ?
    C3 Mo1 Cl1 . . 77.86(7) ?
    C1 Mo1 Cl1 . . 78.15(7) ?
    C6 Mo1 Cl1 . . 131.96(7) ?
    C5 Mo1 Cl1 . . 139.05(7) ?
    C7 Mo1 Cl1 . . 96.29(7) ?
    C4 Mo1 Cl1 . . 104.76(6) ?
    C8 Mo1 Cl1 . . 82.84(7) ?
    O1 C1 Mo1 . . 176.8(2) ?
    O2 C2 Mo1 . . 177.9(2) ?
    O3 C3 Mo1 . . 177.9(2) ?
    C8 C4 C5 . . 107.7(2) ?
    C8 C4 Mo1 . . 73.28(14) ?
    C5 C4 Mo1 . . 69.89(13) ?
    C8 C4 H4 . . 126.2 ?
    C5 C4 H4 . . 126.2 ?
    Mo1 C4 H4 . . 122.4 ?
    C4 C5 C6 . . 108.2(2) ?
    C4 C5 Mo1 . . 74.84(14) ?
    C6 C5 Mo1 . . 71.69(14) ?
    C4 C5 H5 . . 125.9 ?
    C6 C5 H5 . . 125.9 ?
    Mo1 C5 H5 . . 119.4 ?
    C7 C6 C5 . . 107.7(2) ?
    C7 C6 Mo1 . . 73.59(14) ?
    C5 C6 Mo1 . . 72.27(13) ?
    C7 C6 H6 . . 126.2 ?
    C5 C6 H6 . . 126.2 ?
    Mo1 C6 H6 . . 119.8 ?
    C8 C7 C6 . . 107.2(2) ?
    C8 C7 Mo1 . . 74.20(14) ?
    C6 C7 Mo1 . . 70.67(13) ?
    C8 C7 H7 . . 126.4 ?
    C6 C7 H7 . . 126.4 ?
    Mo1 C7 H7 . . 120.6 ?
    C4 C8 C7 . . 109.2(2) ?
    C4 C8 Mo1 . . 72.43(14) ?
    C7 C8 Mo1 . . 70.76(13) ?
    C4 C8 H8 . . 125.4 ?
    C7 C8 H8 . . 125.4 ?
    Mo1 C8 H8 . . 123.0 ?
loop_
    _geom_torsion_atom_site_label_1
    _geom_torsion_atom_site_label_2
    _geom_torsion_atom_site_label_3
    _geom_torsion_atom_site_label_4
    _geom_torsion_site_symmetry_1
    _geom_torsion_site_symmetry_2
    _geom_torsion_site_symmetry_3
    _geom_torsion_site_symmetry_4
    _geom_torsion
    _geom_torsion_publ_flag
    C2 Mo1 C1 O1 . . . . 111(4) ?
    C3 Mo1 C1 O1 . . . .  -18E1(10)
                                   ?
    C6 Mo1 C1 O1 . . . . 38(4) ?
    C5 Mo1 C1 O1 . . . . 30(4) ?
    C7 Mo1 C1 O1 . . . . -26(4) ?
    C4 Mo1 C1 O1 . . . . -4(4) ?
    C8 Mo1 C1 O1 . . . . -32(4) ?
    Cl1 Mo1 C1 O1 . . . . -108(4) ?
    C3 Mo1 C2 O2 . . . . -31(6) ?
    C1 Mo1 C2 O2 . . . . 86(6) ?
    C6 Mo1 C2 O2 . . . . -131(6) ?
    C5 Mo1 C2 O2 . . . . -167(6) ?
    C7 Mo1 C2 O2 . . . . -119(6) ?
    C4 Mo1 C2 O2 . . . . 174(6) ?
    C8 Mo1 C2 O2 . . . . -159(6) ?
    Cl1 Mo1 C2 O2 . . . . 26(6) ?
    C2 Mo1 C3 O3 . . . . -94(6) ?
    C1 Mo1 C3 O3 . . . . -165(6) ?
    C6 Mo1 C3 O3 . . . . -7(6) ?
    C5 Mo1 C3 O3 . . . . -24(6) ?
    C7 Mo1 C3 O3 . . . . 28(6) ?
    C4 Mo1 C3 O3 . . . . 25(7) ?
    C8 Mo1 C3 O3 . . . . 51(6) ?
    Cl1 Mo1 C3 O3 . . . . 124(6) ?
    C2 Mo1 C4 C8 . . . . 150.55(15) ?
    C3 Mo1 C4 C8 . . . . 40.5(3) ?
    C1 Mo1 C4 C8 . . . . -130.76(16) ?
    C6 Mo1 C4 C8 . . . . 78.38(16) ?
    C5 Mo1 C4 C8 . . . . 116.6(2) ?
    C7 Mo1 C4 C8 . . . . 36.33(15) ?
    Cl1 Mo1 C4 C8 . . . . -52.03(15) ?
    C2 Mo1 C4 C5 . . . . 33.94(18) ?
    C3 Mo1 C4 C5 . . . . -76.1(3) ?
    C1 Mo1 C4 C5 . . . . 112.63(15) ?
    C6 Mo1 C4 C5 . . . . -38.23(14) ?
    C7 Mo1 C4 C5 . . . . -80.28(16) ?
    C8 Mo1 C4 C5 . . . . -116.6(2) ?
    Cl1 Mo1 C4 C5 . . . . -168.64(13) ?
    C8 C4 C5 C6 . . . . 0.4(3) ?
    Mo1 C4 C5 C6 . . . . 64.41(17) ?
    C8 C4 C5 Mo1 . . . . -64.00(17) ?
    C2 Mo1 C5 C4 . . . . -149.49(16) ?
    C3 Mo1 C5 C4 . . . . 144.94(15) ?
    C1 Mo1 C5 C4 . . . . -73.36(16) ?
    C6 Mo1 C5 C4 . . . . 115.5(2) ?
    C7 Mo1 C5 C4 . . . . 77.63(16) ?
    C8 Mo1 C5 C4 . . . . 36.40(14) ?
    Cl1 Mo1 C5 C4 . . . . 16.90(19) ?
    C2 Mo1 C5 C6 . . . . 94.97(16) ?
    C3 Mo1 C5 C6 . . . . 29.4(2) ?
    C1 Mo1 C5 C6 . . . . 171.11(15) ?
    C7 Mo1 C5 C6 . . . . -37.90(15) ?
    C4 Mo1 C5 C6 . . . . -115.5(2) ?
    C8 Mo1 C5 C6 . . . . -79.13(16) ?
    Cl1 Mo1 C5 C6 . . . . -98.64(15) ?
    C4 C5 C6 C7 . . . . -0.9(3) ?
    Mo1 C5 C6 C7 . . . . 65.60(17) ?
    C4 C5 C6 Mo1 . . . . -66.49(17) ?
    C2 Mo1 C6 C7 . . . . 161.76(16) ?
    C3 Mo1 C6 C7 . . . . 86.37(16) ?
    C1 Mo1 C6 C7 . . . . -129.00(18) ?
    C5 Mo1 C6 C7 . . . . -115.2(2) ?
    C4 Mo1 C6 C7 . . . . -77.83(16) ?
    C8 Mo1 C6 C7 . . . . -37.53(15) ?
    Cl1 Mo1 C6 C7 . . . . 4.16(18) ?
    C2 Mo1 C6 C5 . . . . -83.02(16) ?
    C3 Mo1 C6 C5 . . . . -158.41(15) ?
    C1 Mo1 C6 C5 . . . . -13.8(2) ?
    C7 Mo1 C6 C5 . . . . 115.2(2) ?
    C4 Mo1 C6 C5 . . . . 37.39(14) ?
    C8 Mo1 C6 C5 . . . . 77.69(16) ?
    Cl1 Mo1 C6 C5 . . . . 119.38(14) ?
    C5 C6 C7 C8 . . . . 1.0(3) ?
    Mo1 C6 C7 C8 . . . . 65.74(17) ?
    C5 C6 C7 Mo1 . . . . -64.72(17) ?
    C2 Mo1 C7 C8 . . . . -136.98(16) ?
    C3 Mo1 C7 C8 . . . . 146.30(16) ?
    C1 Mo1 C7 C8 . . . . -9.3(3) ?
    C6 Mo1 C7 C8 . . . . -115.2(2) ?
    C5 Mo1 C7 C8 . . . . -76.95(17) ?
    C4 Mo1 C7 C8 . . . . -35.54(15) ?
    Cl1 Mo1 C7 C8 . . . . 67.94(15) ?
    C2 Mo1 C7 C6 . . . . -21.80(19) ?
    C3 Mo1 C7 C6 . . . . -98.53(16) ?
    C1 Mo1 C7 C6 . . . . 105.9(2) ?
    C5 Mo1 C7 C6 . . . . 38.23(14) ?
    C4 Mo1 C7 C6 . . . . 79.64(16) ?
    C8 Mo1 C7 C6 . . . . 115.2(2) ?
    Cl1 Mo1 C7 C6 . . . . -176.89(14) ?
    C5 C4 C8 C7 . . . . 0.2(3) ?
    Mo1 C4 C8 C7 . . . . -61.57(17) ?
    C5 C4 C8 Mo1 . . . . 61.80(16) ?
    C6 C7 C8 C4 . . . . -0.8(3) ?
    Mo1 C7 C8 C4 . . . . 62.62(18) ?
    C6 C7 C8 Mo1 . . . . -63.39(17) ?
    C2 Mo1 C8 C4 . . . . -47.2(2) ?
    C3 Mo1 C8 C4 . . . . -160.02(14) ?
    C1 Mo1 C8 C4 . . . . 56.46(17) ?
    C6 Mo1 C8 C4 . . . . -80.10(16) ?
    C5 Mo1 C8 C4 . . . . -37.46(14) ?
    C7 Mo1 C8 C4 . . . . -118.4(2) ?
    Cl1 Mo1 C8 C4 . . . . 129.80(14) ?
    C2 Mo1 C8 C7 . . . . 71.2(2) ?
    C3 Mo1 C8 C7 . . . . -41.62(19) ?
    C1 Mo1 C8 C7 . . . . 174.86(15) ?
    C6 Mo1 C8 C7 . . . . 38.30(15) ?
    C5 Mo1 C8 C7 . . . . 80.93(17) ?
    C4 Mo1 C8 C7 . . . . 118.4(2) ?
    Cl1 Mo1 C8 C7 . . . . -111.81(16) ?
data_global
_journal_date_recd_electronic     2012-02-16
_journal_date_accepted     2012-02-25
_journal_name_full     'Acta Crystallographica, Section E'
_journal_year     2012
_journal_volume     68
_journal_issue      4
_journal_page_first     m364
_journal_page_last     m364
_journal_paper_category     QM
_journal_paper_doi     10.1107/S1600536812008471
_journal_coeditor_code     KP2389
_publ_contact_author_name     'Martin O. Onani'
_publ_contact_author_address
;
University of the Western Cape
Private Bag X17
Bellville 7535
South Africa
;
_publ_contact_author_email     'monani@uwc.ac.za'
_publ_contact_author_fax     '+27219591400'
_publ_contact_author_phone     '+27219593050'
_publ_section_title
;
Tricarbonylchlorido(\h^5^-cyclopentadienyl)molybdenum(II)
;
loop_
    _publ_author_name
    _publ_author_footnote
    _publ_author_address
    'Ogweno, Aloice O.' .
;
University of the Western Cape
Private Bag X17
Bellville 7535
South Africa
;
    'Onani, Martin O.' .
;
University of the Western Cape
Private Bag X17
Bellville 7535
South Africa
;
