# Supplementary material for: Tricarbonyl­chlorido(η5-cyclo­penta­dien­yl)molybdenum(II)
Source: Acta Crystallogr Sect E Struct Rep Online. 2012 Mar 3;68(Pt 4):m364. doi: 10.1107/S1600536812008471 (PMC3343786; doi:10.1107/S1600536812008471)
Supplement: Supplementary file 2 [file e-68-0m364-Isup2.hkl]

# 
# h,k,l, Fc-squared, Fo-squared, sigma(Fo-squared) and status flag 
# 
data_I
_shelx_title ' ao22 in P2(1)/n' 
_shelx_refln_list_code          4 
_shelx_F_calc_maximum      178.35 
_exptl_crystal_F_000       544.00 
_reflns_d_resolution_high  0.7473 
 
loop_ 
 _symmetry_equiv_pos_as_xyz 
 'x, y, z' 
 '-x+1/2, y+1/2, -z+1/2' 
 '-x, -y, -z' 
 'x-1/2, -y-1/2, z-1/2' 
 
_cell_length_a     6.4958 
_cell_length_b    11.7671 
_cell_length_c    12.5080 
_cell_angle_alpha  90.000 
_cell_angle_beta  100.064 
_cell_angle_gamma  90.000 
 
_shelx_F_squared_multiplier     1.000 
 
loop_ 
 _refln_index_h 
 _refln_index_k 
 _refln_index_l 
 _refln_F_squared_calc 
 _refln_F_squared_meas 
 _refln_F_squared_sigma 
 _refln_observed_status 
   2   0   0    19855.20    20435.40    258.94 o 
   4   0   0     5913.79     5855.27    115.06 o 
   6   0   0     5182.01     5069.38    112.87 o 
   8   0   0      101.00       46.32     32.39 o 
   1   1   0     1876.42     1888.44     21.58 o 
   2   1   0     2699.17     2609.45     27.26 o 
   3   1   0      520.16      555.76     20.91 o 
   4   1   0     2377.50     2408.53     33.39 o 
   5   1   0     1586.77     1638.86     28.71 o 
   6   1   0      600.79      588.83     25.70 o 
   7   1   0      178.69      135.58     22.13 o 
   8   1   0      633.15      571.06     33.54 o 
   0   2   0    29067.88    30265.52    367.81 o 
   1   2   0       25.23       22.67      4.72 o 
   2   2   0     1300.56     1307.59     15.72 o 
   3   2   0        0.42        3.98      5.11 o 
   4   2   0     3634.84     3657.20     44.11 o 
   5   2   0      230.94      241.55     17.72 o 
   6   2   0     2667.71     2587.52     45.76 o 
   7   2   0      176.30      147.57     22.62 o 
   8   2   0        1.14      -15.17     15.52 o 
   1   3   0    15769.10    16575.57    151.46 o 
   2   3   0    15077.22    15631.47    124.69 o 
   3   3   0       65.91       78.33      6.01 o 
   4   3   0     3455.28     3530.66     40.82 o 
   5   3   0     4030.79     4007.63     57.31 o 
   6   3   0      111.62      121.85     16.61 o 
   7   3   0     1098.24     1090.33     37.40 o 
   8   3   0      554.40      548.10     29.78 o 
   0   4   0        2.11        2.41      4.21 o 
   1   4   0      868.76      853.59     12.61 o 
   2   4   0       28.27       27.90      4.74 o 
   3   4   0     3256.78     3259.11     33.63 o 
   4   4   0     1009.49     1002.32     16.43 o 
   5   4   0      194.84      190.27     14.29 o 
   6   4   0      504.20      514.46     24.80 o 
   7   4   0     1050.88     1029.46     36.24 o 
   8   4   0       24.52        9.09     16.34 o 
   1   5   0     6575.34     6512.24     55.58 o 
   2   5   0     1533.60     1536.41     16.84 o 
   3   5   0      159.44      173.53      7.90 o 
   4   5   0      602.89      593.98     17.11 o 
   5   5   0     1961.87     1955.99     33.34 o 
   6   5   0       16.64       13.84     13.50 o 
   7   5   0      676.28      690.47     31.82 o 
   8   5   0      294.09      325.14     30.49 o 
   0   6   0       60.24       64.33      6.13 o 
   1   6   0     2595.11     2569.88     22.33 o 
   2   6   0       16.59       25.53      4.75 o 
   3   6   0     8403.10     8660.95     76.24 o 
   4   6   0        2.31        8.90      6.84 o 
   5   6   0      140.43      127.78     10.96 o 
   6   6   0       94.61      108.63     14.61 o 
   7   6   0      963.99      955.90     59.12 o 
   1   7   0     2210.70     2131.37     21.33 o 
   2   7   0       92.23      101.32      7.23 o 
   3   7   0      435.40      447.76     13.31 o 
   4   7   0      218.06      221.58     11.82 o 
   5   7   0     2216.61     2158.00     41.84 o 
   6   7   0        8.81        1.74     12.48 o 
   7   7   0      310.60      315.77     28.80 o 
   0   8   0     1955.66     1858.79     37.01 o 
   1   8   0     2760.69     2736.09     42.43 o 
   2   8   0      234.60      246.96     18.43 o 
   3   8   0     4149.97     4204.42     58.66 o 
   4   8   0      173.58      181.13     13.34 o 
   5   8   0       56.86       64.12     13.86 o 
   6   8   0      325.89      343.49     23.34 o 
   7   8   0      633.62      654.96     39.71 o 
   1   9   0     1328.59     1333.99     24.21 o 
   2   9   0      291.46      324.74     15.39 o 
   3   9   0        2.33       11.07      9.06 o 
   4   9   0      261.08      264.29     15.61 o 
   5   9   0      908.88      840.14     26.75 o 
   6   9   0       63.93       35.55     14.54 o 
   7   9   0       63.46       76.14     23.39 o 
   0  10   0     1729.32     1698.43     37.13 o 
   1  10   0     2079.00     2044.62     35.65 o 
   2  10   0       26.54       33.60      9.40 o 
   3  10   0     3052.24     3054.01     42.34 o 
   4  10   0      424.30      435.44     23.79 o 
   5  10   0       91.30      103.12     15.57 o 
   6  10   0      212.01      235.75     20.90 o 
   1  11   0      104.53      102.19     16.49 o 
   2  11   0     1542.65     1611.85     34.03 o 
   3  11   0       16.60        5.83     10.51 o 
   4  11   0      826.35      894.73     26.29 o 
   5  11   0      122.93      179.41     18.64 o 
   6  11   0      196.23      259.59     45.98 o 
   0  12   0      963.45      941.38     73.77 o 
   1  12   0      131.36      123.27     13.52 o 
   2  12   0       63.25       79.73     13.33 o 
   3  12   0      270.28      257.05     18.23 o 
   4  12   0      526.40      588.36     25.22 o 
   5  12   0        9.95       12.50     15.19 o 
   1  13   0       26.21       35.94     16.22 o 
   2  13   0     2215.18     2219.44     43.53 o 
   3  13   0       52.49       76.76     15.01 o 
   4  13   0      801.62      746.06     32.10 o 
   0  14   0      746.06      785.51     47.69 o 
   1  14   0       56.97       63.58     13.01 o 
   2  14   0      120.38      148.41     16.78 o 
   3  14   0      231.57      246.50     22.33 o 
   1  15   0       58.01      105.50     20.75 o 
   2  15   0      809.83      735.79     26.88 o 
  -7   0   1     2228.56     2111.46     70.21 o 
  -5   0   1      467.37      457.93     23.01 o 
  -3   0   1    15593.54    15141.76    173.13 o 
  -1   0   1    17880.83    17790.49    271.92 o 
   1   0   1     5300.72     5457.59     63.57 o 
   3   0   1    28053.14    29394.25    372.58 o 
   5   0   1     1434.20     1477.87     38.36 o 
   7   0   1      739.59      678.15     46.58 o 
  -8   1   1      161.15      156.85     31.26 o 
  -7   1   1      109.95      120.58     18.11 o 
  -6   1   1      198.96      221.07     20.01 o 
  -5   1   1     2945.44     3086.95     42.76 o 
  -4   1   1      707.33      680.11     14.74 o 
  -3   1   1     1011.79      993.44     16.17 o 
  -2   1   1      316.17      328.10      8.54 o 
  -1   1   1    19875.33    20069.62    261.71 o 
   1   1   1    13880.95    14157.54    139.81 o 
   2   1   1        6.49        4.71      4.83 o 
   3   1   1       13.00       19.23      6.53 o 
   4   1   1        7.40       13.73      7.14 o 
   5   1   1     2245.61     2226.69     71.37 o 
   6   1   1      190.42      188.80     16.62 o 
   7   1   1      268.71      258.60     21.50 o 
   8   1   1      189.21      234.29     33.12 o 
  -8   2   1        2.80      -17.22     17.22 o 
  -7   2   1     1239.93     1243.01     44.33 o 
  -6   2   1      121.82      125.67     14.54 o 
  -5   2   1      234.95      233.66     15.18 o 
  -4   2   1     1160.16     1181.95     19.74 o 
  -3   2   1    11175.32    11141.76     92.63 o 
  -2   2   1     2386.57     2507.35     25.23 o 
  -1   2   1     9544.30     9679.26     83.12 o 
   0   2   1     4844.85     4736.36     45.38 o 
   1   2   1     1601.98     1591.15     20.73 o 
   2   2   1      649.78      659.12     10.32 o 
   3   2   1    14278.01    14277.09    133.73 o 
   4   2   1      239.23      220.42     12.74 o 
   5   2   1      366.64      424.23     18.29 o 
   6   2   1      192.58      216.48     19.81 o 
   7   2   1     1320.39     1269.64     36.69 o 
   8   2   1        3.16       -7.63     26.35 o 
  -8   3   1     1027.79     1000.22     44.07 o 
  -7   3   1      442.54      468.27     30.50 o 
  -6   3   1      773.83      733.18     39.62 o 
  -5   3   1     3106.51     3099.90     43.01 o 
  -4   3   1     4382.88     4310.81     47.47 o 
  -3   3   1     1352.81     1393.70     20.64 o 
  -2   3   1    13415.85    13527.66    116.90 o 
  -1   3   1     5038.72     5118.79     50.12 o 
   0   3   1      797.52      814.40      9.92 o 
   1   3   1     3147.90     3141.98     35.10 o 
   2   3   1     9727.72     9649.84     85.62 o 
   3   3   1      695.77      689.59     19.70 o 
   4   3   1     3833.56     3803.98     45.12 o 
   5   3   1     1226.41     1224.10     26.60 o 
   6   3   1      195.66      195.11     17.42 o 
   7   3   1      177.23      242.84     20.95 o 
   8   3   1      774.48      728.53     38.15 o 
  -8   4   1       46.51        7.59     17.77 o 
  -7   4   1      260.42      249.31     21.68 o 
  -6   4   1      324.85      413.13     23.36 o 
  -5   4   1      110.60      115.25     11.73 o 
  -4   4   1      834.03      859.88     18.31 o 
  -3   4   1     4228.31     4256.99     50.60 o 
  -2   4   1       41.13       38.30      6.04 o 
  -1   4   1     3561.61     3553.22     35.18 o 
   0   4   1      797.20      748.57      9.81 o 
   1   4   1       40.70       59.79      6.68 o 
   2   4   1       19.66       26.14      8.02 o 
   3   4   1     1440.33     1472.56     18.24 o 
   4   4   1      515.88      490.65     11.61 o 
   5   4   1      115.15      118.28     18.17 o 
   6   4   1      669.87      680.64     25.45 o 
   7   4   1      378.01      385.19     28.71 o 
   8   4   1       74.65       62.56     22.70 o 
  -8   5   1      956.04      864.97     46.13 o 
  -7   5   1      126.68      127.01     18.76 o 
  -6   5   1      361.76      339.35     19.13 o 
  -5   5   1     1337.74     1322.10     27.32 o 
  -4   5   1     3018.57     2918.29     36.85 o 
  -3   5   1      102.24      102.54      7.96 o 
  -2   5   1     9989.41     9798.46     94.81 o 
  -1   5   1     2006.04     1974.34     23.43 o 
   0   5   1       27.90       34.28      3.64 o 
   1   5   1     2073.71     2094.91     31.32 o 
   2   5   1    17363.83    17480.77    170.83 o 
   3   5   1      574.17      609.59     11.80 o 
   4   5   1     3719.23     3694.46     39.58 o 
   5   5   1     1368.14     1354.69     30.51 o 
   6   5   1      249.81      267.57     20.99 o 
   7   5   1      110.46      131.87     20.00 o 
   8   5   1      752.87      829.49     61.86 o 
  -7   6   1        0.36        5.09     13.54 o 
  -6   6   1     1495.93     1551.38     35.56 o 
  -5   6   1       95.16      123.04     17.14 o 
  -4   6   1     2495.65     2518.12     33.35 o 
  -3   6   1      486.23      482.21     13.38 o 
  -2   6   1      807.03      742.05     14.57 o 
  -1   6   1       78.48       92.74      5.83 o 
   0   6   1     8032.20     7809.70     55.43 o 
   1   6   1        0.08        0.17      5.83 o 
   2   6   1     1344.72     1368.16     21.42 o 
   3   6   1      869.42      882.82     14.14 o 
   4   6   1     1603.60     1584.85     25.93 o 
   5   6   1      106.51      130.75     14.38 o 
   6   6   1     2225.57     2238.26     48.65 o 
   7   6   1        6.41        4.12     15.80 o 
  -7   7   1       63.26       54.03     16.47 o 
  -6   7   1      186.92      198.25     15.59 o 
  -5   7   1      552.76      567.84     19.03 o 
  -4   7   1     2204.14     2194.60     31.01 o 
  -3   7   1       20.70       11.44      6.86 o 
  -2   7   1     4216.38     4175.98     40.90 o 
  -1   7   1      522.96      541.50     11.44 o 
   0   7   1      120.85      137.00      5.61 o 
   1   7   1     1686.22     1724.54     25.48 o 
   2   7   1     3813.48     3820.46     48.84 o 
   3   7   1      451.98      456.32     12.60 o 
   4   7   1      773.12      771.97     17.90 o 
   5   7   1       60.38       75.25     11.85 o 
   6   7   1      224.29      274.46     39.94 o 
   7   7   1       25.27       41.34     20.50 o 
  -7   8   1       55.80       33.38     21.77 o 
  -6   8   1     1370.82     1397.16     47.79 o 
  -5   8   1      301.24      296.58     24.65 o 
  -4   8   1     1376.67     1377.88     28.44 o 
  -3   8   1     1468.95     1448.33     22.77 o 
  -2   8   1      798.29      786.23     14.01 o 
  -1   8   1       98.25       90.82      6.75 o 
   0   8   1     8799.66     8904.10     75.58 o 
   1   8   1      248.69      279.31      9.21 o 
   2   8   1      831.46      854.41     19.75 o 
   3   8   1     1427.95     1445.12     26.34 o 
   4   8   1     3369.24     3372.83     50.31 o 
   5   8   1      166.61      191.14     16.10 o 
   6   8   1     2257.38     2396.37     50.82 o 
   7   8   1       22.63       -2.33     21.76 o 
  -7   9   1       31.87        5.28     20.01 o 
  -6   9   1      252.32      273.73     35.76 o 
  -5   9   1      351.38      374.65     21.56 o 
  -4   9   1      467.27      470.91     18.95 o 
  -3   9   1       37.72       58.77     10.79 o 
  -2   9   1     1643.01     1619.22     23.76 o 
  -1   9   1     1298.50     1299.45     20.88 o 
   0   9   1       33.32       34.40      6.37 o 
   1   9   1      740.83      761.18     17.46 o 
   2   9   1     1082.79     1100.94     21.71 o 
   3   9   1      111.89      110.60     11.08 o 
   4   9   1      469.36      493.74     19.14 o 
   5   9   1      631.79      589.35     25.20 o 
   6   9   1       84.71       56.27     18.07 o 
  -6  10   1      894.17      814.20     29.69 o 
  -5  10   1        1.48      -13.01     13.01 o 
  -4  10   1      684.60      775.89     30.47 o 
  -3  10   1      290.60      302.18     15.95 o 
  -2  10   1      693.27      682.64     21.95 o 
  -1  10   1      199.59      246.27     11.16 o 
   0  10   1     4496.45     4383.04     59.20 o 
   1  10   1      365.92      364.77     18.58 o 
   2  10   1     1385.09     1377.15     26.28 o 
   3  10   1      663.23      687.49     20.58 o 
   4  10   1      682.13      689.29     29.09 o 
   5  10   1        1.52       -3.05     14.96 o 
   6  10   1      798.00      779.23     34.39 o 
  -6  11   1      142.37       97.61     18.44 o 
  -5  11   1     1742.16     1709.28     52.35 o 
  -4  11   1       15.07       23.97     11.75 o 
  -3  11   1       44.47       67.66     11.99 o 
  -2  11   1      203.01      215.42     15.55 o 
  -1  11   1     2394.08     2433.54     33.99 o 
   0  11   1      143.94      121.13     12.50 o 
   1  11   1     1588.01     1620.45     32.87 o 
   2  11   1      757.00      738.88     23.08 o 
   3  11   1      101.97      107.26     12.64 o 
   4  11   1       50.70       51.84     12.25 o 
   5  11   1     1243.16     1229.12     35.90 o 
   6  11   1      106.75      102.40     34.02 o 
  -5  12   1        0.79       13.53     20.82 o 
  -4  12   1      143.24      164.34     17.44 o 
  -3  12   1      776.19      768.46     29.38 o 
  -2  12   1       30.20       28.10     11.79 o 
  -1  12   1      678.34      692.23     21.10 o 
   0  12   1      152.53      139.18     15.46 o 
   1  12   1      201.17      197.63     15.20 o 
   2  12   1      278.43      253.31     17.20 o 
   3  12   1      767.51      708.29     25.28 o 
   4  12   1       21.37       20.07     13.52 o 
   5  12   1        6.43        5.88     15.11 o 
  -4  13   1        0.16        4.99     14.89 o 
  -3  13   1      145.21      136.64     18.53 o 
  -2  13   1      164.98      194.41     18.17 o 
  -1  13   1     1683.91     1594.46     43.57 o 
   0  13   1       11.66        9.88      8.91 o 
   1  13   1     2013.61     2050.66     40.50 o 
   2  13   1       34.22       48.20     13.62 o 
   3  13   1       73.28       68.31     14.77 o 
   4  13   1        0.18      -17.99     17.99 o 
  -3  14   1      554.86      574.14     25.43 o 
  -2  14   1       59.07       64.21     15.31 o 
  -1  14   1      193.34      224.35     22.82 o 
   0  14   1      255.53      280.80     23.90 o 
   1  14   1      273.39      276.63     17.96 o 
   2  14   1       88.66      121.80     16.44 o 
   3  14   1      633.69      644.70     27.59 o 
  -2  15   1       29.08       26.91     18.65 o 
  -1  15   1      922.07      949.40     38.74 o 
   0  15   1        1.71       -6.59     16.82 o 
   1  15   1     1083.24     1061.99     36.71 o 
   2  15   1       81.61       87.31     15.80 o 
  -8   0   2       37.96       33.14     24.85 o 
  -6   0   2     3979.51     4012.80    124.16 o 
  -4   0   2     7782.42     7737.69     96.76 o 
  -2   0   2      414.69      409.96     22.66 o 
   0   0   2    31810.43    32318.94    355.38 o 
   2   0   2     8893.15     8582.67    117.39 o 
   4   0   2     1752.33     1743.54     45.19 o 
   6   0   2     3686.03     3490.95     74.92 o 
   8   0   2       72.19       39.58     50.05 o 
  -8   1   2      600.31      551.47     34.93 o 
  -7   1   2       39.39       22.65     15.28 o 
  -6   1   2     1267.45     1273.54     31.59 o 
  -5   1   2      326.96      334.95     14.75 o 
  -4   1   2      342.81      355.35     12.11 o 
  -3   1   2        9.01       11.04      6.96 o 
  -2   1   2     1551.19     1418.89     18.69 o 
  -1   1   2     1468.58     1436.89     21.65 o 
   0   1   2      236.21      235.88      6.64 o 
   1   1   2      753.56      764.24     11.79 o 
   2   1   2     9157.40     9060.70     87.44 o 
   3   1   2      127.72      125.72      7.15 o 
   4   1   2     2122.42     2150.19     30.60 o 
   5   1   2      624.46      630.33     18.73 o 
   6   1   2      331.74      330.67     20.77 o 
   7   1   2      129.93      109.81     24.00 o 
   8   1   2      725.86      794.87     61.13 o 
  -8   2   2        0.82        1.85     18.35 o 
  -7   2   2      274.03      275.18     27.46 o 
  -6   2   2     2580.50     2654.70     72.19 o 
  -5   2   2        0.18       -6.94      6.94 o 
  -4   2   2     4454.08     4497.38     62.32 o 
  -3   2   2      665.72      659.70     13.09 o 
  -2   2   2     4165.30     4258.28     44.92 o 
  -1   2   2     3619.04     3728.83     37.77 o 
   0   2   2    18610.83    18673.50    184.03 o 
   1   2   2      542.98      558.78     15.93 o 
   2   2   2     1025.73     1021.11     13.55 o 
   3   2   2        1.15       -2.86      6.11 o 
   4   2   2     2324.58     2292.25     32.10 o 
   5   2   2      249.55      227.29     13.24 o 
   6   2   2     2754.26     2760.75     59.72 o 
   7   2   2       15.78        4.16     21.30 o 
   8   2   2        9.11       10.27     31.65 o 
  -8   3   2      612.49      622.53     37.17 o 
  -7   3   2      651.42      608.20     28.91 o 
  -6   3   2      181.90      185.52     17.57 o 
  -5   3   2     4663.88     4725.22     62.54 o 
  -4   3   2     1151.16     1198.81     19.18 o 
  -3   3   2     2119.91     2173.14     25.33 o 
  -2   3   2    11054.16    10943.17    102.77 o 
  -1   3   2     9774.06     9809.83     78.80 o 
   0   3   2     8503.67     8562.21     89.68 o 
   1   3   2    12936.29    12967.62    134.52 o 
   2   3   2     2622.36     2586.48     35.21 o 
   3   3   2      747.39      787.70     16.20 o 
   4   3   2     1029.14     1069.91     23.56 o 
   5   3   2     2185.42     2237.89     43.52 o 
   6   3   2      355.05      353.25     25.02 o 
   7   3   2      532.91      594.98     38.98 o 
   8   3   2      518.15      524.14     49.67 o 
  -8   4   2       52.60       64.09     21.06 o 
  -7   4   2      665.34      563.14     39.05 o 
  -6   4   2      680.09      654.93     27.65 o 
  -5   4   2       24.68       29.29      9.00 o 
  -4   4   2     1698.12     1748.80     26.61 o 
  -3   4   2      374.18      324.88     12.13 o 
  -2   4   2      583.35      602.33     11.81 o 
  -1   4   2       37.17       65.49      4.95 o 
   0   4   2     2123.43     2015.42     27.78 o 
   1   4   2     1918.68     1965.28     29.02 o 
   2   4   2       94.48      100.68     10.15 o 
   3   4   2     2341.86     2287.79     27.31 o 
   4   4   2      326.16      370.13     13.70 o 
   5   4   2        0.89       -8.43     12.38 o 
   6   4   2      423.57      416.53     38.71 o 
   7   4   2      453.25      520.94     37.05 o 
   8   4   2        4.08       17.36     23.42 o 
  -8   5   2      430.26      412.83     31.35 o 
  -7   5   2      699.48      706.85     31.19 o 
  -6   5   2      124.01      130.12     22.01 o 
  -5   5   2     3781.62     3773.85     52.94 o 
  -4   5   2     1118.45     1131.49     34.41 o 
  -3   5   2     1115.73     1118.64     21.07 o 
  -2   5   2     4704.58     4627.18     46.99 o 
  -1   5   2    11848.12    11780.26     94.72 o 
   0   5   2       66.22       77.28      7.53 o 
   1   5   2    11652.09    11383.80    137.18 o 
   2   5   2     2982.11     2996.59     42.69 o 
   3   5   2      262.24      267.48      9.00 o 
   4   5   2      788.39      813.51     18.70 o 
   5   5   2     4014.58     4051.04     89.64 o 
   6   5   2      178.02      176.83     19.28 o 
   7   5   2      622.10      624.04     39.73 o 
  -8   6   2       18.56       -1.52     15.04 o 
  -7   6   2     1305.12     1232.19     39.01 o 
  -6   6   2       12.78       -4.17     10.43 o 
  -5   6   2      147.02      151.90     12.77 o 
  -4   6   2       11.34        7.48      7.78 o 
  -3   6   2     7872.98     7793.68     75.75 o 
  -2   6   2      891.87      886.10     16.43 o 
  -1   6   2     3130.80     3061.64     32.60 o 
   0   6   2      873.71      900.81     20.79 o 
   1   6   2     1957.78     1965.35     30.95 o 
   2   6   2      132.38      138.41     10.79 o 
   3   6   2     4580.87     4723.46     57.70 o 
   4   6   2       31.25       41.57      8.64 o 
   5   6   2      173.07      190.66     15.22 o 
   6   6   2      142.75      124.56     20.26 o 
   7   6   2      649.18      666.57     59.02 o 
  -7   7   2       81.15       76.80     17.48 o 
  -6   7   2       79.80       98.19     13.53 o 
  -5   7   2     1185.13     1155.74     26.47 o 
  -4   7   2      119.50      127.70     19.87 o 
  -3   7   2      143.05      148.66     11.65 o 
  -2   7   2      961.61     1014.11     18.45 o 
  -1   7   2     4232.92     4251.77     40.91 o 
   0   7   2        2.96        2.69      4.46 o 
   1   7   2     4919.71     4907.88     56.10 o 
   2   7   2       19.80       26.24      7.82 o 
   3   7   2      168.52      160.81     11.83 o 
   4   7   2      290.06      330.57     13.69 o 
   5   7   2     3023.98     3027.34     57.94 o 
   6   7   2       37.62       21.71     17.07 o 
   7   7   2      452.19      438.38     51.36 o 
  -7   8   2      909.58      911.10     65.40 o 
  -6   8   2      210.24      209.18     15.70 o 
  -5   8   2      299.72      296.79     15.78 o 
  -4   8   2      244.81      226.46     13.40 o 
  -3   8   2     7114.71     6947.25     70.82 o 
  -2   8   2      617.67      597.82     15.94 o 
  -1   8   2     3014.83     3037.86     37.57 o 
   0   8   2     1647.20     1648.27     26.18 o 
   1   8   2     3430.66     3422.52     43.39 o 
   2   8   2      296.28      314.00     21.96 o 
   3   8   2     5635.43     5545.29     75.85 o 
   4   8   2      115.34      128.20     12.13 o 
   5   8   2      114.22       99.53     23.85 o 
   6   8   2      604.29      537.33     37.85 o 
   7   8   2      675.53      713.85     44.48 o 
  -7   9   2        3.90       -1.09     22.22 o 
  -6   9   2      175.13      176.36     19.21 o 
  -5   9   2      705.93      700.43     20.20 o 
  -4   9   2      434.27      440.56     22.80 o 
  -3   9   2       45.77       43.03      8.42 o 
  -2   9   2     1118.64     1144.97     20.88 o 
  -1   9   2     1169.92     1233.47     22.00 o 
   0   9   2        9.24       17.74      6.93 o 
   1   9   2     1572.22     1544.04     45.00 o 
   2   9   2     1258.01     1260.75     30.10 o 
   3   9   2       24.70       29.35     13.80 o 
   4   9   2      373.22      396.41     17.40 o 
   5   9   2      823.44      792.05     44.57 o 
   6   9   2       28.28       20.96     17.05 o 
  -6  10   2      334.96      330.34     23.63 o 
  -5  10   2        5.42      -10.29     12.88 o 
  -4  10   2      199.80      185.64     16.03 o 
  -3  10   2     1901.71     1828.82     39.48 o 
  -2  10   2      243.29      263.65     17.76 o 
  -1  10   2      802.40      785.65     18.58 o 
   0  10   2     1329.45     1371.79     41.27 o 
   1  10   2     1294.58     1299.32     24.11 o 
   2  10   2       19.46       13.18     11.14 o 
   3  10   2     2939.60     2945.53     52.03 o 
   4  10   2      657.35      622.29     21.48 o 
   5  10   2      387.31      387.57     25.00 o 
   6  10   2      324.48      334.14     31.31 o 
  -6  11   2      189.42      190.75     23.03 o 
  -5  11   2      194.59      197.25     23.75 o 
  -4  11   2     1094.15     1051.39     45.35 o 
  -3  11   2      108.62       88.49     13.60 o 
  -2  11   2     3049.45     3007.24     43.72 o 
  -1  11   2       66.83       71.94      8.31 o 
   0  11   2       41.94       56.22     11.15 o 
   1  11   2      547.12      536.16     19.41 o 
   2  11   2     2004.52     1947.21     37.58 o 
   3  11   2       71.98       72.78     14.65 o 
   4  11   2     1184.26     1232.25     56.77 o 
   5  11   2      192.53      205.56     21.64 o 
  -5  12   2        0.11       11.73     15.70 o 
  -4  12   2      738.37      771.51     30.95 o 
  -3  12   2      317.46      274.60     18.53 o 
  -2  12   2       59.61       58.70     12.24 o 
  -1  12   2       17.93       30.30     10.25 o 
   0  12   2     1252.92     1217.00     29.54 o 
   1  12   2       76.15       84.76     13.80 o 
   2  12   2      246.10      279.43     16.90 o 
   3  12   2      128.05      130.60     19.21 o 
   4  12   2      150.09      130.31     19.94 o 
   5  12   2       79.23      108.90     25.27 o 
  -4  13   2      588.84      576.95     25.84 o 
  -3  13   2       52.64       55.50     14.03 o 
  -2  13   2     2092.79     2082.99     40.30 o 
  -1  13   2        0.54       27.30      9.16 o 
   0  13   2       16.14       23.11     11.74 o 
   1  13   2      155.26      161.65     16.12 o 
   2  13   2     2062.35     2002.51     40.98 o 
   3  13   2        0.08      -14.21     14.21 o 
   4  13   2      956.74      940.84     45.88 o 
  -3  14   2       48.39       42.55     14.28 o 
  -2  14   2      123.13      105.44     20.20 o 
  -1  14   2        1.37      -15.42     15.42 o 
   0  14   2      748.87      759.38     25.00 o 
   1  14   2      107.24      106.84     15.19 o 
   2  14   2       92.23      106.36     18.93 o 
   3  14   2      143.91      121.42     20.04 o 
  -2  15   2      977.33     1007.51     52.60 o 
  -1  15   2        0.44       12.71     17.29 o 
   0  15   2       25.71       55.66     18.78 o 
   1  15   2       60.52       54.87     18.93 o 
   2  15   2      728.79      733.14     33.49 o 
  -7   0   3     2780.52     2588.60     79.31 o 
  -5   0   3       30.28       38.61     13.79 o 
  -3   0   3    11508.12    10986.68    150.53 o 
  -1   0   3    19047.37    19466.69    246.84 o 
   1   0   3    15397.15    15539.85    201.10 o 
   3   0   3    22231.69    22337.31    292.09 o 
   5   0   3      455.52      485.75     47.44 o 
   7   0   3      966.02     1090.70     92.91 o 
  -8   1   3       83.75       92.97     36.61 o 
  -7   1   3       20.15       38.13     20.68 o 
  -6   1   3       27.37       26.17     12.29 o 
  -5   1   3     1999.13     2081.70     53.31 o 
  -4   1   3     1541.35     1509.14     28.70 o 
  -3   1   3      322.84      309.46     16.48 o 
  -2   1   3     4934.63     4847.71     46.91 o 
  -1   1   3      637.70      603.25     11.76 o 
   0   1   3      105.66      109.91      7.24 o 
   1   1   3      916.26     1088.41     16.92 o 
   2   1   3     3460.47     3486.43     39.63 o 
   3   1   3      185.37      174.46     11.15 o 
   4   1   3     1044.29     1055.24     25.15 o 
   5   1   3     2385.30     2404.25     54.40 o 
   6   1   3        0.02       10.45     18.04 o 
   7   1   3      261.37      279.24     41.99 o 
   8   1   3      192.48      185.58     44.17 o 
  -8   2   3        0.22       33.75     19.71 o 
  -7   2   3     1233.01     1267.55     44.64 o 
  -6   2   3       20.29       21.24     12.13 o 
  -5   2   3      113.98      119.59      9.87 o 
  -4   2   3       51.34       62.43      7.90 o 
  -3   2   3     6868.10     6746.23     67.12 o 
  -2   2   3      253.08      250.16      9.48 o 
  -1   2   3     4105.13     4034.84     41.25 o 
   0   2   3      179.80      212.68     12.31 o 
   1   2   3     8241.66     8590.63     90.84 o 
   2   2   3      508.11      507.47     10.84 o 
   3   2   3     9385.73     9429.21     94.77 o 
   4   2   3       20.34       34.37     10.18 o 
   5   2   3      256.28      287.68     20.75 o 
   6   2   3       74.23       60.49     21.12 o 
   7   2   3      980.99      905.32     46.93 o 
   8   2   3      116.70       75.16     37.00 o 
  -8   3   3      843.27      829.59     88.36 o 
  -7   3   3      168.35      140.76     24.08 o 
  -6   3   3      195.52      213.36     16.99 o 
  -5   3   3     2553.80     2569.78     38.78 o 
  -4   3   3     2997.32     2946.41     33.98 o 
  -3   3   3      555.72      542.31     14.25 o 
  -2   3   3     8957.88     8993.87     86.90 o 
  -1   3   3     7483.07     7482.59     65.74 o 
   0   3   3     1135.07     1109.50     21.79 o 
   1   3   3    13128.57    13158.88    153.58 o 
   2   3   3     4728.29     4626.07     65.07 o 
   3   3   3        0.25        5.24      7.96 o 
   4   3   3     2490.50     2482.68     41.47 o 
   5   3   3     1993.68     2019.57     46.34 o 
   6   3   3        2.42       -8.93     18.55 o 
   7   3   3      229.93      169.12     28.50 o 
  -8   4   3       24.06       31.42     24.13 o 
  -7   4   3      464.37      510.79     27.63 o 
  -6   4   3      548.43      512.08     22.60 o 
  -5   4   3       94.40      100.93     12.45 o 
  -4   4   3     3225.31     3207.69     36.18 o 
  -3   4   3     1972.07     1937.19     27.63 o 
  -2   4   3      394.28      386.95     11.36 o 
  -1   4   3     1952.95     1917.25     21.46 o 
   0   4   3     5284.05     5144.04     65.92 o 
   1   4   3        3.72       -0.83      8.43 o 
   2   4   3      326.55      358.98     16.51 o 
   3   4   3      289.59      301.08      9.58 o 
   4   4   3     1607.65     1597.11     38.60 o 
   5   4   3        2.96       22.62     14.52 o 
   6   4   3      930.12      903.25     41.96 o 
   7   4   3      329.40      335.31     33.13 o 
  -8   5   3     1212.85     1131.08     50.34 o 
  -7   5   3      226.36      225.44     22.25 o 
  -6   5   3      109.24      101.09     14.31 o 
  -5   5   3     1000.31     1019.79     29.53 o 
  -4   5   3     2634.69     2532.41     34.48 o 
  -3   5   3       21.97       23.86      6.87 o 
  -2   5   3     5773.69     5454.40     56.76 o 
  -1   5   3     2357.02     2318.18     23.88 o 
   0   5   3      773.21      733.46     17.20 o 
   1   5   3     3445.48     3541.48     54.00 o 
   2   5   3     6998.52     6821.36     90.50 o 
   3   5   3      166.86      166.47     15.40 o 
   4   5   3     2399.23     2417.61     45.05 o 
   5   5   3     1354.22     1365.96     40.90 o 
   6   5   3       45.06       71.10     18.36 o 
   7   5   3      404.38      422.11     39.66 o 
  -8   6   3       57.51       63.65     19.03 o 
  -7   6   3       15.14       -4.46     14.67 o 
  -6   6   3     1218.63     1143.33     28.55 o 
  -5   6   3      180.12      176.72     13.74 o 
  -4   6   3     4315.42     4173.22     52.95 o 
  -3   6   3        0.03        4.23      7.58 o 
  -2   6   3      596.54      605.32     16.24 o 
  -1   6   3      108.63      106.23      6.31 o 
   0   6   3     9779.62     9728.45    105.96 o 
   1   6   3       34.95       35.07     10.90 o 
   2   6   3     1841.58     1909.93     33.86 o 
   3   6   3        4.24       -8.80     13.55 o 
   4   6   3     1568.04     1638.60     36.86 o 
   5   6   3       97.60      104.46     18.25 o 
   6   6   3     1896.31     1898.43     50.82 o 
   7   6   3       15.98       14.10     22.45 o 
  -7   7   3       33.98       15.22     15.83 o 
  -6   7   3      373.52      359.45     18.51 o 
  -5   7   3      218.90      203.88     14.37 o 
  -4   7   3     1675.80     1646.72     29.90 o 
  -3   7   3      199.72      192.96     11.80 o 
  -2   7   3     6371.20     6182.98     62.24 o 
  -1   7   3       91.56      112.56      6.54 o 
   0   7   3      172.30      192.06     21.37 o 
   1   7   3        0.69        7.27      7.89 o 
   2   7   3     4042.73     4150.53     57.28 o 
   3   7   3       18.79       15.81     15.75 o 
   4   7   3     1854.36     1876.55     31.82 o 
   5   7   3       19.76        3.63     12.06 o 
   6   7   3       70.42       80.43     20.63 o 
   7   7   3       18.05       59.96     37.13 o 
  -7   8   3      236.27      237.28     22.31 o 
  -6   8   3     1259.05     1264.46     30.46 o 
  -5   8   3       58.31       33.52     12.97 o 
  -4   8   3     1325.99     1286.88     26.85 o 
  -3   8   3     1406.54     1370.90     26.72 o 
  -2   8   3     1196.01     1187.14     21.10 o 
  -1   8   3     1136.55     1132.12     16.39 o 
   0   8   3    10833.21    10753.80    108.69 o 
   1   8   3      220.75      220.11     12.78 o 
   2   8   3     1734.09     1805.60     35.99 o 
   3   8   3      671.02      706.21     26.62 o 
   4   8   3     2339.84     2365.68     40.93 o 
   5   8   3      109.50      108.38     17.29 o 
   6   8   3     1735.59     1774.89     60.76 o 
  -7   9   3       34.29       27.53     13.49 o 
  -6   9   3      417.79      448.39     23.46 o 
  -5   9   3      517.13      499.55     19.64 o 
  -4   9   3      214.16      189.18     13.48 o 
  -3   9   3      118.16      137.36     10.99 o 
  -2   9   3     1396.38     1356.08     25.01 o 
  -1   9   3      355.69      366.88     12.37 o 
   0   9   3        0.71        5.27      6.12 o 
   1   9   3      189.26      207.83     14.60 o 
   2   9   3      561.90      578.20     22.13 o 
   3   9   3        4.15        7.70     11.93 o 
   4   9   3      667.93      703.73     51.80 o 
   5   9   3      452.22      457.31     25.44 o 
   6   9   3       48.98       53.23     39.66 o 
  -6  10   3      952.85     1039.92     38.63 o 
  -5  10   3       59.81       62.81     11.68 o 
  -4  10   3     1444.19     1411.88     38.56 o 
  -3  10   3     1369.11     1295.00     26.24 o 
  -2  10   3       35.19       48.96      9.06 o 
  -1  10   3     1441.47     1461.86     30.54 o 
   0  10   3     4184.52     4176.01     58.20 o 
   1  10   3      446.85      445.05     19.52 o 
   2  10   3      824.36      862.82     27.38 o 
   3  10   3     1865.65     1837.73     47.68 o 
   4  10   3      689.81      728.50     30.93 o 
   5  10   3       61.01       70.17     17.06 o 
   6  10   3      637.71      631.13     32.66 o 
  -6  11   3       46.45       86.29     19.13 o 
  -5  11   3     1798.24     1787.40     60.94 o 
  -4  11   3       14.34       12.12     14.33 o 
  -3  11   3      174.81      185.04     14.20 o 
  -2  11   3       32.32       41.78      9.90 o 
  -1  11   3     2299.50     2310.50     41.24 o 
   0  11   3       76.87       67.83     17.09 o 
   1  11   3     2212.29     2218.19     38.30 o 
   2  11   3      279.69      269.61     19.03 o 
   3  11   3        3.13        5.92     13.25 o 
   4  11   3      148.84      142.95     20.11 o 
   5  11   3      905.20      969.71     64.40 o 
  -5  12   3        2.43       25.33     15.89 o 
  -4  12   3      232.39      250.67     22.12 o 
  -3  12   3      771.28      752.18     25.88 o 
  -2  12   3        2.67       -5.29     10.64 o 
  -1  12   3      658.02      630.57     23.70 o 
   0  12   3      443.53      410.74     23.67 o 
   1  12   3      129.25      148.27     13.56 o 
   2  12   3      129.70      139.14     21.48 o 
   3  12   3      622.88      608.33     40.75 o 
   4  12   3        1.31       -3.90     26.22 o 
   5  12   3        3.90        4.87     29.45 o 
  -4  13   3       13.19       23.89     15.00 o 
  -3  13   3      100.71       93.05     14.47 o 
  -2  13   3      131.85      173.73     26.17 o 
  -1  13   3     1503.04     1426.51     33.31 o 
   0  13   3       75.44       68.87     13.41 o 
   1  13   3     2710.95     2635.91     47.61 o 
   2  13   3        0.95       -9.46     14.99 o 
   3  13   3        3.62      -13.83     15.53 o 
   4  13   3        7.61       45.83     28.79 o 
  -3  14   3      709.97      707.11     37.40 o 
  -2  14   3        4.63       -6.16     15.85 o 
  -1  14   3      219.45      220.68     17.19 o 
   0  14   3       97.89      118.47     15.54 o 
   1  14   3      346.69      386.17     21.04 o 
   2  14   3       11.90       -8.38     15.89 o 
   3  14   3      639.53      662.56     35.89 o 
  -2  15   3        3.86        2.52     17.47 o 
  -1  15   3      323.88      370.49     28.00 o 
   0  15   3        3.63       21.63     12.60 o 
   1  15   3      649.82      641.05     31.06 o 
  -8   0   4        1.25       32.45     24.75 o 
  -6   0   4     4213.22     4358.74     83.07 o 
  -4   0   4     5431.75     5395.84    106.99 o 
  -2   0   4      280.06      308.80     15.41 o 
   0   0   4     2524.14     2327.72     65.95 o 
   2   0   4     1352.76     1303.32     28.03 o 
   4   0   4     4775.99     4827.65    147.87 o 
   6   0   4     2927.11     3129.45    141.98 o 
  -8   1   4      510.37      492.86     30.00 o 
  -7   1   4       93.82       70.98     17.72 o 
  -6   1   4      545.42      582.12     20.93 o 
  -5   1   4      601.71      603.69     19.02 o 
  -4   1   4      772.44      735.19     18.92 o 
  -3   1   4      205.32      218.78     10.76 o 
  -2   1   4     7556.34     7427.76     73.89 o 
  -1   1   4     5898.91     6005.08     60.20 o 
   0   1   4     1762.61     1979.03     26.71 o 
   1   1   4      733.42      714.47     14.14 o 
   2   1   4    10060.46    10195.36     99.24 o 
   3   1   4       49.01       52.75      9.29 o 
   4   1   4     1295.91     1343.25     36.51 o 
   5   1   4      106.40      120.42     22.33 o 
   6   1   4      189.25      201.11     26.77 o 
   7   1   4       48.31       19.00     30.52 o 
  -8   2   4        8.33        2.04     23.38 o 
  -7   2   4       61.24       56.90     15.36 o 
  -6   2   4     1904.87     1929.82     39.96 o 
  -5   2   4       17.42       11.56      7.94 o 
  -4   2   4     3327.33     3244.03     46.71 o 
  -3   2   4       25.72       29.55      6.85 o 
  -2   2   4     3391.35     3537.18     40.25 o 
  -1   2   4     1035.35     1021.36     16.14 o 
   0   2   4    21285.02    21055.56    188.84 o 
   1   2   4      525.78      549.66     12.62 o 
   2   2   4     5890.66     5893.15     56.45 o 
   3   2   4     1345.39     1350.05     26.66 o 
   4   2   4     2629.74     2710.34     43.89 o 
   5   2   4       11.99        3.25     16.65 o 
   6   2   4     3330.88     3243.67     78.44 o 
   7   2   4       74.93       37.22     33.50 o 
  -8   3   4      861.94      824.40     41.63 o 
  -7   3   4      449.56      440.05     26.91 o 
  -6   3   4      619.30      638.31     24.62 o 
  -5   3   4     4976.76     4946.04     56.08 o 
  -4   3   4      592.40      560.90     15.52 o 
  -3   3   4      816.08      751.20     22.56 o 
  -2   3   4     2124.40     2050.81     27.27 o 
  -1   3   4     7891.70     7836.80     69.91 o 
   0   3   4        2.74        4.06      6.08 o 
   1   3   4     6252.23     5937.48     88.58 o 
   2   3   4     3510.22     3450.82     47.19 o 
   3   3   4       22.30       14.93      8.85 o 
   4   3   4      596.42      640.11     25.69 o 
   5   3   4     1587.91     1575.09     41.33 o 
   6   3   4      219.00      210.02     26.49 o 
   7   3   4      204.25      217.65     30.46 o 
  -8   4   4       33.09       18.31     16.48 o 
  -7   4   4      323.45      361.49     25.04 o 
  -6   4   4      115.12      153.66     16.32 o 
  -5   4   4       77.86       88.10     10.70 o 
  -4   4   4      725.70      747.26     17.50 o 
  -3   4   4     1951.24     1816.17     27.50 o 
  -2   4   4      293.30      324.58     10.96 o 
  -1   4   4     1533.84     1518.78     18.73 o 
   0   4   4     5144.45     5185.51     68.67 o 
   1   4   4      886.64      883.41     23.28 o 
   2   4   4     1539.41     1545.32     33.25 o 
   3   4   4      815.65      854.74     15.51 o 
   4   4   4      100.20      107.47     16.33 o 
   5   4   4       71.05       73.75     17.07 o 
   6   4   4      701.79      692.00     39.59 o 
   7   4   4      330.51      335.79     34.58 o 
  -8   5   4      284.05      263.49     25.51 o 
  -7   5   4      505.90      544.60     38.67 o 
  -6   5   4      235.10      226.43     17.07 o 
  -5   5   4     5140.89     5050.42     58.87 o 
  -4   5   4     1177.94     1187.83     26.65 o 
  -3   5   4      884.53      864.03     18.41 o 
  -2   5   4     5262.41     5273.81     59.53 o 
  -1   5   4     6671.40     6667.75     63.55 o 
   0   5   4      429.78      447.01     34.23 o 
   1   5   4    13101.26    13347.79    185.51 o 
   2   5   4     3123.47     3161.87     52.38 o 
   3   5   4       11.92       35.50     12.24 o 
   4   5   4     1863.83     1875.97     43.96 o 
   5   5   4     3957.12     3956.87     72.78 o 
   6   5   4       16.42       -0.15     20.48 o 
   7   5   4      534.42      665.88     92.41 o 
  -7   6   4     1271.27     1271.82     40.23 o 
  -6   6   4       12.99       13.26     10.93 o 
  -5   6   4       76.28       78.88     11.67 o 
  -4   6   4       44.18       54.73     10.11 o 
  -3   6   4     3648.59     3524.31     48.77 o 
  -2   6   4      438.01      474.99     13.00 o 
  -1   6   4     5065.88     5095.08     48.01 o 
   0   6   4      538.09      555.78     20.41 o 
   1   6   4      264.99      239.04     19.69 o 
   2   6   4      278.53      255.68     16.40 o 
   3   6   4     2105.72     2136.32     53.28 o 
   4   6   4        0.78       -1.73      9.69 o 
   5   6   4      167.03      193.26     21.32 o 
   6   6   4       31.13       45.11     18.74 o 
   7   6   4      761.28      740.68     44.80 o 
  -7   7   4       57.53       23.43     16.23 o 
  -6   7   4        1.96      -10.58     10.58 o 
  -5   7   4     1768.95     1708.12     33.11 o 
  -4   7   4      185.08      186.75     12.88 o 
  -3   7   4      162.10      160.23     11.37 o 
  -2   7   4      577.79      585.65     18.74 o 
  -1   7   4     4157.79     4208.90     40.87 o 
   0   7   4       17.95       21.63      8.57 o 
   1   7   4     4361.95     4528.45     66.48 o 
   2   7   4        7.21       -1.04     10.41 o 
   3   7   4        5.60        3.30     12.09 o 
   4   7   4      233.14      238.51     18.84 o 
   5   7   4     1296.65     1186.06     39.19 o 
   6   7   4       17.34       -1.05     16.77 o 
   7   7   4      292.15      294.38     43.45 o 
  -7   8   4     1160.05     1185.38     41.10 o 
  -6   8   4      316.66      328.94     18.74 o 
  -5   8   4        6.97       13.39     10.28 o 
  -4   8   4      573.70      555.94     18.93 o 
  -3   8   4     3943.53     3876.19     49.91 o 
  -2   8   4      163.08      207.01     11.21 o 
  -1   8   4     3670.89     3648.08     62.10 o 
   0   8   4      615.23      607.97     18.33 o 
   1   8   4     1116.06     1123.26     26.03 o 
   2   8   4      399.11      480.95     32.94 o 
   3   8   4     7377.47     7293.14    194.32 o 
   4   8   4       53.45       68.75     15.90 o 
   5   8   4      514.72      497.45     25.44 o 
   6   8   4      249.39      194.01     29.08 o 
  -7   9   4        0.05        5.78     14.78 o 
  -6   9   4      174.48      151.51     26.63 o 
  -5   9   4      853.46      894.35     32.71 o 
  -4   9   4      120.22      121.62     15.96 o 
  -3   9   4      806.41      796.26     25.29 o 
  -2   9   4     1691.13     1672.30     30.46 o 
  -1   9   4      498.04      528.56     20.44 o 
   0   9   4      230.14      255.52     16.96 o 
   1   9   4      448.74      443.54     21.80 o 
   2   9   4      454.50      470.97     27.54 o 
   3   9   4       89.37       73.71     16.22 o 
   4   9   4      135.80      153.02     18.94 o 
   5   9   4      322.70      293.20     22.07 o 
   6   9   4       30.39        6.71     22.86 o 
  -6  10   4      373.45      368.19     24.68 o 
  -5  10   4       23.63        7.69     11.66 o 
  -4  10   4      404.34      420.85     19.22 o 
  -3  10   4     1764.29     1748.14     33.92 o 
  -2  10   4       26.03       22.56      8.98 o 
  -1  10   4      978.33      973.94     25.63 o 
   0  10   4     1013.66     1028.57     23.96 o 
   1  10   4      185.34      214.15     16.48 o 
   2  10   4      693.36      721.59     28.13 o 
   3  10   4     2092.19     2095.35     55.40 o 
   4  10   4      179.56      168.85     20.23 o 
   5  10   4      171.24      162.03     43.77 o 
  -6  11   4      180.47      184.22     25.26 o 
  -5  11   4      261.49      279.29     27.08 o 
  -4  11   4     1027.31      974.87     26.68 o 
  -3  11   4      183.31      150.85     13.28 o 
  -2  11   4     3408.55     3290.67     47.59 o 
  -1  11   4      181.93      190.73     15.11 o 
   0  11   4       17.73       29.04     10.04 o 
   1  11   4      369.83      390.30     34.09 o 
   2  11   4     1809.76     1870.63     54.73 o 
   3  11   4      107.69      116.48     31.31 o 
   4  11   4     1003.04     1024.70     52.79 o 
   5  11   4      261.99      178.84     29.46 o 
  -5  12   4        0.00        8.41     15.34 o 
  -4  12   4      466.07      446.89     25.49 o 
  -3  12   4      389.26      398.27     25.01 o 
  -2  12   4        1.02       17.39     13.55 o 
  -1  12   4      165.44      171.57     15.59 o 
   0  12   4     1039.49     1116.04     31.19 o 
   1  12   4        0.45      -13.77     13.77 o 
   2  12   4      381.56      394.52     30.38 o 
   3  12   4      103.83      103.24     21.56 o 
   4  12   4      137.30      140.13     25.72 o 
  -4  13   4      680.10      653.23     29.66 o 
  -3  13   4        8.95       19.49      9.25 o 
  -2  13   4     1807.54     1835.53     75.63 o 
  -1  13   4       11.62       10.48     12.08 o 
   0  13   4       26.44       17.78     12.09 o 
   1  13   4       61.10       60.19     18.37 o 
   2  13   4     1578.88     1605.07     61.80 o 
   3  13   4        0.74        7.74     29.94 o 
   4  13   4      910.80     1003.02     92.58 o 
  -3  14   4       41.38       27.38     21.28 o 
  -2  14   4       35.98       23.22     12.68 o 
  -1  14   4        9.78        3.71     19.47 o 
   0  14   4      868.94      852.70     31.59 o 
   1  14   4       50.17       39.55     18.19 o 
   2  14   4       88.06       69.13     20.99 o 
  -1  15   4        2.76       15.93     13.01 o 
   0  15   4       42.04       13.06     14.78 o 
   1  15   4        5.61       35.89     18.74 o 
  -7   0   5     1757.57     1833.55     88.82 o 
  -5   0   5      389.13      442.89     34.53 o 
  -3   0   5    14557.41    14547.97    196.74 o 
  -1   0   5    12730.77    12472.58    164.57 o 
   1   0   5     3967.12     4147.90     66.86 o 
   3   0   5     9843.21     9811.37    176.96 o 
   5   0   5      698.61      729.51     66.41 o 
   7   0   5     1285.52     1396.90    106.98 o 
  -8   1   5       63.94       57.85     21.15 o 
  -7   1   5       19.36       18.85     13.61 o 
  -6   1   5        1.11       -3.38     10.29 o 
  -5   1   5     2997.59     3019.49     53.91 o 
  -4   1   5      361.68      358.15     15.57 o 
  -3   1   5     1196.10     1144.57     28.40 o 
  -2   1   5     2730.13     2732.19     34.21 o 
  -1   1   5     3143.11     3150.00     38.29 o 
   0   1   5      130.77      137.66      8.62 o 
   1   1   5     6106.25     6079.15     62.77 o 
   2   1   5     3266.89     3416.15     41.00 o 
   3   1   5      316.22      352.43     14.73 o 
   4   1   5     1743.27     1735.65     39.44 o 
   5   1   5     2525.74     2611.06     76.29 o 
   6   1   5       97.25       68.97     70.01 o 
   7   1   5      275.83      314.08     46.49 o 
  -8   2   5       67.45       78.91     23.28 o 
  -7   2   5     1525.48     1534.51     38.82 o 
  -6   2   5      312.10      328.70     19.92 o 
  -5   2   5       50.15       55.77     10.76 o 
  -4   2   5      292.26      265.85     15.58 o 
  -3   2   5    11256.02    11151.45    102.05 o 
  -2   2   5      144.01      159.61      9.11 o 
  -1   2   5     6191.25     5908.80     60.50 o 
   0   2   5       41.06       39.41      6.36 o 
   1   2   5     5650.62     5736.55     54.48 o 
   2   2   5       20.16       17.22      6.38 o 
   3   2   5     7503.69     7419.27     88.20 o 
   4   2   5      513.89      509.86     23.38 o 
   5   2   5     1037.48     1057.76     41.68 o 
   6   2   5        9.23        4.45     19.20 o 
   7   2   5      435.63      463.99     51.47 o 
  -8   3   5      663.25      686.43     34.68 o 
  -7   3   5       67.76       88.08     16.25 o 
  -6   3   5      124.10      139.99     15.75 o 
  -5   3   5     1312.00     1321.47     30.42 o 
  -4   3   5     2136.71     2070.50     30.49 o 
  -3   3   5      239.03      209.79     11.10 o 
  -2   3   5    10826.60    10621.74    102.92 o 
  -1   3   5     1574.45     1511.08     24.57 o 
   0   3   5       41.95       36.17      4.79 o 
   1   3   5     7926.08     7762.18    100.12 o 
   2   3   5     5658.41     5501.32     59.45 o 
   3   3   5       33.69       34.49      9.61 o 
   4   3   5     2932.06     2950.04     87.17 o 
   5   3   5     2305.34     2307.58     61.84 o 
   6   3   5        0.32       10.25     19.27 o 
   7   3   5      262.47      251.88     44.65 o 
  -8   4   5       48.20       89.10     27.45 o 
  -7   4   5      409.62      357.01     30.77 o 
  -6   4   5      520.44      478.59     22.58 o 
  -5   4   5      140.12      163.98     12.27 o 
  -4   4   5     1299.30     1257.63     23.37 o 
  -3   4   5     1083.23     1135.79     21.74 o 
  -2   4   5      438.42      454.05     13.22 o 
  -1   4   5      462.52      465.13     10.45 o 
   0   4   5     3239.01     3157.94     48.77 o 
   1   4   5      642.97      600.22     24.13 o 
   2   4   5     1035.85     1044.07     28.61 o 
   3   4   5      680.84      738.30     39.27 o 
   4   4   5      741.67      749.76     37.41 o 
   5   4   5       99.88       98.93     22.71 o 
   6   4   5      535.54      463.05     47.00 o 
   7   4   5       68.01      106.27     26.43 o 
  -8   5   5     1137.98     1133.83     41.64 o 
  -7   5   5      219.18      225.95     26.16 o 
  -6   5   5      501.13      509.20     20.75 o 
  -5   5   5     1072.83     1073.12     24.12 o 
  -4   5   5     2181.26     2149.49     33.56 o 
  -3   5   5      113.99      131.46     12.24 o 
  -2   5   5    11333.37    11250.39    109.11 o 
  -1   5   5     3938.65     3934.83     39.06 o 
   0   5   5     1712.91     1716.54     33.20 o 
   1   5   5     5642.83     5817.81     94.22 o 
   2   5   5     3610.43     3436.99     57.36 o 
   3   5   5      336.09      387.05     22.28 o 
   4   5   5     2720.85     2726.41     55.95 o 
   5   5   5      524.47      595.67     29.62 o 
   6   5   5      105.99      117.09     25.04 o 
   7   5   5      296.20      267.63     33.88 o 
  -7   6   5       13.24       18.42     18.89 o 
  -6   6   5      931.61      940.62     26.96 o 
  -5   6   5        3.43        0.91      9.27 o 
  -4   6   5     2218.63     2166.12     38.56 o 
  -3   6   5       65.25       73.54      8.84 o 
  -2   6   5      513.35      549.69     14.38 o 
  -1   6   5        2.52        4.67      4.05 o 
   0   6   5     4443.01     4265.35     83.34 o 
   1   6   5      572.32      595.56     23.85 o 
   2   6   5      533.89      573.55     26.56 o 
   3   6   5        0.10        6.52     12.75 o 
   4   6   5     1014.91     1042.43     35.13 o 
   5   6   5       29.79       21.71     19.45 o 
   6   6   5      979.01     1038.38     64.16 o 
   7   6   5        0.72       20.58     24.41 o 
  -7   7   5        8.68       -5.99     17.05 o 
  -6   7   5      667.13      623.44     23.24 o 
  -5   7   5       19.97       28.97     10.72 o 
  -4   7   5       67.65       75.28     11.41 o 
  -3   7   5       93.46       79.53     11.05 o 
  -2   7   5     2628.78     2708.15     35.05 o 
  -1   7   5      417.97      454.24     21.87 o 
   0   7   5      332.05      366.14     16.81 o 
   1   7   5       54.60       58.88     11.49 o 
   2   7   5     2391.48     2403.71     47.07 o 
   3   7   5       25.12       22.55     13.88 o 
   4   7   5     1685.47     1677.29     44.59 o 
   5   7   5        9.24       27.51     22.57 o 
   6   7   5       77.33       99.83     21.38 o 
  -7   8   5      123.05      114.51     17.94 o 
  -6   8   5     1771.71     1789.72     37.44 o 
  -5   8   5       15.19        3.48     10.63 o 
  -4   8   5     2853.16     2771.72     47.40 o 
  -3   8   5      433.24      475.63     18.53 o 
  -2   8   5      193.79      193.08     12.97 o 
  -1   8   5      639.23      650.13     22.57 o 
   0   8   5     5741.08     5791.48     80.89 o 
   1   8   5       65.53       66.36     12.27 o 
   2   8   5     1509.08     1538.84     45.24 o 
   3   8   5       93.68      107.89     27.05 o 
   4   8   5      786.30      872.54     55.97 o 
   5   8   5       59.44       67.77     23.23 o 
   6   8   5     1225.15     1192.20     52.05 o 
  -6   9   5      378.86      386.10     21.72 o 
  -5   9   5      446.24      464.95     21.70 o 
  -4   9   5       15.47       18.81     11.25 o 
  -3   9   5      104.50      125.21     12.82 o 
  -2   9   5      799.36      845.79     22.77 o 
  -1   9   5      278.02      284.69     29.40 o 
   0   9   5       18.63       22.54     13.68 o 
   1   9   5      527.30      539.00     27.56 o 
   2   9   5      773.17      759.15     27.43 o 
   3   9   5        8.15        2.20     17.65 o 
   4   9   5      268.76      300.44     28.10 o 
   5   9   5      208.50      224.46     29.73 o 
   6   9   5      120.15      107.42     26.61 o 
  -6  10   5      676.01      647.13     26.20 o 
  -5  10   5       69.69       78.03     14.00 o 
  -4  10   5     1268.55     1258.07     31.28 o 
  -3  10   5      844.22      872.15     24.72 o 
  -2  10   5        6.14       11.00      7.85 o 
  -1  10   5      587.44      558.24     34.84 o 
   0  10   5     1991.14     1987.19     48.99 o 
   1  10   5       90.77       85.60     17.82 o 
   2  10   5      364.66      356.82     31.94 o 
   3  10   5      728.84      724.65     31.56 o 
   4  10   5      364.00      332.28     25.02 o 
   5  10   5       75.01      111.71     28.42 o 
  -6  11   5       97.56       67.39     37.95 o 
  -5  11   5     1038.75      983.67     43.87 o 
  -4  11   5      141.20      111.06     14.42 o 
  -3  11   5      321.11      312.08     16.58 o 
  -2  11   5      509.23      494.83     23.07 o 
  -1  11   5     1482.75     1473.02     35.77 o 
   0  11   5      214.27      205.79     17.80 o 
   1  11   5     2340.90     2393.06     71.91 o 
   2  11   5      238.88      208.64     20.42 o 
   3  11   5        8.42       12.57     15.69 o 
   4  11   5      172.56      160.26     22.33 o 
   5  11   5      765.48      764.77     63.48 o 
  -5  12   5        0.84       -5.68     10.90 o 
  -4  12   5      175.52      216.34     16.46 o 
  -3  12   5      574.77      576.91     33.02 o 
  -2  12   5       22.48        1.89     12.54 o 
  -1  12   5      243.67      259.10     18.98 o 
   0  12   5      399.61      408.43     26.01 o 
   1  12   5      228.28      201.81     24.28 o 
   2  12   5        7.76      -16.80     16.80 o 
   3  12   5      591.67      576.05     34.78 o 
   4  12   5        8.80      -21.14     21.99 o 
  -4  13   5        0.16        9.20     10.40 o 
  -3  13   5      151.93      171.36     24.51 o 
  -2  13   5        2.76        5.18     13.60 o 
  -1  13   5     1124.34     1133.45     39.48 o 
   0  13   5       24.03       22.25     13.93 o 
   1  13   5     1958.27     1907.62     67.01 o 
   2  13   5       44.39       25.06     24.03 o 
   3  13   5        0.83      -17.05     17.05 o 
  -3  14   5      732.90      751.62     27.93 o 
  -2  14   5       18.86        8.42     24.01 o 
  -1  14   5      389.82      441.02     42.40 o 
   0  14   5       51.97       85.61     24.19 o 
   1  14   5      173.22      173.38     24.81 o 
   2  14   5        0.04       -8.41     17.89 o 
   0  15   5        3.65        0.65     37.95 o 
  -8   0   6      169.80      194.64     41.22 o 
  -6   0   6     3950.41     3999.36    123.77 o 
  -4   0   6     7951.14     7904.36    148.51 o 
  -2   0   6      171.92      135.55     17.84 o 
   0   0   6    24504.88    23948.97    389.68 o 
   2   0   6     8026.68     7715.10    176.49 o 
   4   0   6     3293.17     3218.56     83.22 o 
   6   0   6     2726.87     2893.58    145.58 o 
  -8   1   6      572.64      573.55     44.29 o 
  -7   1   6       57.54       56.28     15.33 o 
  -6   1   6      520.43      591.59     21.99 o 
  -5   1   6     1211.99     1177.19     26.88 o 
  -4   1   6      804.34      848.51     30.88 o 
  -3   1   6      909.20      899.92     18.55 o 
  -2   1   6     7869.52     7740.77     78.76 o 
  -1   1   6     1513.01     1512.13     24.55 o 
   0   1   6      504.99      479.93     14.86 o 
   1   1   6     3200.10     3253.17     41.84 o 
   2   1   6      831.55      805.48     19.91 o 
   3   1   6        0.53       -0.17      7.93 o 
   4   1   6     1281.94     1289.59     43.13 o 
   5   1   6      260.84      268.19     26.59 o 
   6   1   6       38.66       39.80     32.71 o 
   7   1   6      220.01      249.83     46.25 o 
  -8   2   6       19.98      -10.63     16.38 o 
  -7   2   6       50.69       39.91     15.04 o 
  -6   2   6     2175.94     2132.90     39.39 o 
  -5   2   6        0.31        1.48      9.81 o 
  -4   2   6     4800.59     4841.15     54.64 o 
  -3   2   6       51.94       74.40      8.90 o 
  -2   2   6       12.58       10.87      6.91 o 
  -1   2   6        8.36       16.59      6.97 o 
   0   2   6    12273.07    12407.85    117.26 o 
   1   2   6      376.24      410.77     12.10 o 
   2   2   6     4309.84     4408.87     50.99 o 
   3   2   6      803.00      782.85     21.78 o 
   4   2   6     1076.75     1073.05     60.06 o 
   5   2   6       56.61       41.43     19.38 o 
   6   2   6     1507.87     1422.25     71.79 o 
   7   2   6      141.09      204.97     42.77 o 
  -8   3   6      672.41      684.95     34.94 o 
  -7   3   6      224.29      245.07     23.75 o 
  -6   3   6      829.07      763.37     41.66 o 
  -5   3   6     2799.44     2675.90     41.87 o 
  -4   3   6      656.66      679.47     18.13 o 
  -3   3   6      327.97      367.61     13.76 o 
  -2   3   6     3768.20     3714.51     45.06 o 
  -1   3   6     4039.95     3936.50     40.30 o 
   0   3   6       53.83       61.69      5.90 o 
   1   3   6     7050.60     7004.38     72.56 o 
   2   3   6     2996.85     3053.55     39.25 o 
   3   3   6       25.61       34.15      7.45 o 
   4   3   6     2129.84     2240.86     48.46 o 
   5   3   6     1715.64     1669.71     53.57 o 
   6   3   6       65.79       41.49     22.43 o 
   7   3   6      698.62      691.93     61.61 o 
  -8   4   6        0.54      -16.28     16.28 o 
  -7   4   6      433.58      469.51     25.25 o 
  -6   4   6      159.03      211.43     16.06 o 
  -5   4   6      106.00      114.71     13.32 o 
  -4   4   6      730.46      727.35     20.05 o 
  -3   4   6     4059.65     4079.06     49.63 o 
  -2   4   6       27.43       27.57      7.28 o 
  -1   4   6     5039.13     5077.95     49.36 o 
   0   4   6     1780.60     1778.39     29.33 o 
   1   4   6      729.43      782.60     24.75 o 
   2   4   6      185.56      185.57     16.04 o 
   3   4   6     2082.45     1981.80     43.83 o 
   4   4   6      129.47      162.97     28.49 o 
   5   4   6      192.54      232.21     51.26 o 
   6   4   6      213.79      190.96     28.92 o 
   7   4   6      302.34      325.21     49.15 o 
  -8   5   6      206.09      211.56     24.86 o 
  -7   5   6      298.45      317.50     25.60 o 
  -6   5   6       64.80       51.99     11.88 o 
  -5   5   6     2609.46     2607.35     42.63 o 
  -4   5   6      827.92      838.48     24.04 o 
  -3   5   6       12.25       13.54      8.01 o 
  -2   5   6     2103.94     2110.53     29.96 o 
  -1   5   6     3067.86     3000.96     32.29 o 
   0   5   6      570.29      572.98     20.45 o 
   1   5   6     6794.18     6479.87    143.07 o 
   2   5   6      931.06     1016.08     30.29 o 
   3   5   6      122.84      138.52     17.31 o 
   4   5   6      975.29     1010.41     34.79 o 
   5   5   6     1581.63     1538.35     52.84 o 
   6   5   6       17.55       31.31     22.43 o 
  -7   6   6      903.54      834.05     35.36 o 
  -6   6   6       46.90       46.16     12.56 o 
  -5   6   6      267.42      268.55     15.09 o 
  -4   6   6        1.27        3.09      9.84 o 
  -3   6   6     2263.13     2210.45     49.96 o 
  -2   6   6       19.33       29.93      7.28 o 
  -1   6   6     1979.47     2022.12     26.19 o 
   0   6   6      116.37      134.39     15.94 o 
   1   6   6     1682.92     1682.62     46.94 o 
   2   6   6      111.66      118.98     17.77 o 
   3   6   6     2882.91     2939.91     57.53 o 
   4   6   6       42.43       45.12     16.08 o 
   5   6   6       70.95       75.76     18.64 o 
   6   6   6        1.23       12.46     21.63 o 
  -7   7   6      134.87      150.04     20.65 o 
  -6   7   6       11.41       14.75     11.76 o 
  -5   7   6     2098.32     2089.03     41.85 o 
  -4   7   6      100.60       92.62     12.95 o 
  -3   7   6      631.62      645.97     20.39 o 
  -2   7   6       93.14       93.10      8.63 o 
  -1   7   6     1481.54     1444.74     46.32 o 
   0   7   6       13.65       15.69     14.54 o 
   1   7   6     2731.50     2685.43     49.68 o 
   2   7   6       98.02       86.34     17.96 o 
   3   7   6        1.39      -12.82     12.82 o 
   4   7   6        1.64       -1.82     14.62 o 
   5   7   6      840.59      872.65     37.59 o 
   6   7   6       32.89       21.16     21.31 o 
  -7   8   6     1095.92      967.75     33.70 o 
  -6   8   6      277.82      296.97     18.93 o 
  -5   8   6        2.59        5.19     10.62 o 
  -4   8   6      244.01      264.94     17.09 o 
  -3   8   6     2453.42     2385.71     44.33 o 
  -2   8   6       82.97       81.87     10.60 o 
  -1   8   6     1864.34     1871.21     41.54 o 
   0   8   6      899.61      855.24     25.86 o 
   1   8   6      604.68      578.95     43.30 o 
   2   8   6      143.04      172.61     17.28 o 
   3   8   6     3722.39     3850.98     69.91 o 
   4   8   6      127.58      130.58     24.89 o 
   5   8   6      176.73      231.57     46.10 o 
   6   8   6       84.80      107.73     32.54 o 
  -6   9   6       11.83       -4.14     12.61 o 
  -5   9   6      566.33      518.74     22.77 o 
  -4   9   6       65.00       62.74     12.82 o 
  -3   9   6      599.50      585.44     22.42 o 
  -2   9   6      194.07      209.52     18.98 o 
  -1   9   6      272.73      284.41     17.85 o 
   0   9   6       97.51      114.56     17.98 o 
   1   9   6      282.92      316.66     19.17 o 
   2   9   6      256.43      282.10     21.77 o 
   3   9   6       37.13       41.68     19.35 o 
   4   9   6       55.94       82.52     23.02 o 
   5   9   6      434.62      361.55     34.80 o 
  -6  10   6      292.97      326.22     21.40 o 
  -5  10   6       11.36       17.49     12.74 o 
  -4  10   6      305.45      320.68     22.06 o 
  -3  10   6     2035.64     2045.70     38.27 o 
  -2  10   6      110.97      133.89     17.15 o 
  -1  10   6     2054.42     1953.32     51.83 o 
   0  10   6     1512.04     1487.33    113.85 o 
   1  10   6      150.87      146.21     20.65 o 
   2  10   6      841.65      832.02     37.74 o 
   3  10   6     1901.82     1933.94     74.59 o 
   4  10   6      122.06       81.94     19.08 o 
   5  10   6       95.19      123.84     28.16 o 
  -5  11   6      112.16       83.89     15.27 o 
  -4  11   6      513.65      521.46     22.01 o 
  -3  11   6       37.87       56.56     11.35 o 
  -2  11   6     1836.86     1877.97     43.15 o 
  -1  11   6      145.59      144.00     15.81 o 
   0  11   6        0.07       -1.71     18.82 o 
   1  11   6      106.23      136.73     26.71 o 
   2  11   6     1433.22     1529.63     47.72 o 
   3  11   6        0.61        9.68     16.22 o 
   4  11   6      753.04      842.87     39.14 o 
  -5  12   6       20.96       21.08     12.93 o 
  -4  12   6      305.62      300.04     18.38 o 
  -3  12   6      152.77      153.39     12.07 o 
  -2  12   6       25.20       36.08     14.41 o 
  -1  12   6      416.98      393.88     22.03 o 
   0  12   6      699.80      676.55     40.18 o 
   1  12   6       14.13      -10.91     17.53 o 
   2  12   6       53.66       66.66     21.39 o 
   3  12   6      249.69      254.85     29.76 o 
   4  12   6      424.81      294.76     49.73 o 
  -4  13   6      668.21      694.84     24.24 o 
  -3  13   6        9.53      -13.25     13.25 o 
  -2  13   6     1807.53     1850.51     45.54 o 
  -1  13   6       13.47       22.63     14.05 o 
   0  13   6      182.03      196.17     27.89 o 
   1  13   6       20.90       49.72     20.12 o 
   2  13   6     1059.00     1037.54     55.61 o 
   3  13   6        0.00      -22.83     22.83 o 
  -2  14   6        5.52        1.48     14.37 o 
  -1  14   6       81.47      111.37     17.63 o 
   0  14   6      927.06     1027.09     86.25 o 
   1  14   6        9.28       11.57     18.23 o 
  -7   0   7     2061.72     2106.08     86.68 o 
  -5   0   7        2.06        8.90     13.70 o 
  -3   0   7     8576.65     8435.35    125.59 o 
  -1   0   7     5045.99     4979.71     76.04 o 
   1   0   7        5.13       12.96     10.69 o 
   3   0   7     5155.46     5249.19    266.79 o 
   5   0   7      864.28      837.16     81.13 o 
   7   0   7      798.33      776.97     93.89 o 
  -8   1   7       98.52      101.06     21.19 o 
  -7   1   7        5.31        7.04     14.04 o 
  -6   1   7       39.04       45.94     12.58 o 
  -5   1   7     2066.95     2059.46     52.64 o 
  -4   1   7      219.60      230.52     13.69 o 
  -3   1   7     2503.77     2602.41     37.21 o 
  -2   1   7     1429.51     1340.54     23.22 o 
  -1   1   7     1597.97     1532.59     34.41 o 
   0   1   7       97.54      100.01     10.48 o 
   1   1   7     6615.42     6431.60     76.54 o 
   2   1   7       89.88       90.45     10.16 o 
   3   1   7       31.46       23.41     11.68 o 
   4   1   7      136.51      110.44     20.63 o 
   5   1   7      793.22      798.90     55.01 o 
   6   1   7       13.63       14.51     30.67 o 
   7   1   7      282.79      226.99     47.30 o 
  -8   2   7      133.35      112.69     19.27 o 
  -7   2   7     1369.46     1421.06     38.91 o 
  -6   2   7       23.40       11.53     11.29 o 
  -5   2   7       85.12       86.00     12.09 o 
  -4   2   7      161.97      162.49     12.59 o 
  -3   2   7     5988.85     6114.81     68.50 o 
  -2   2   7      119.16      126.11      9.31 o 
  -1   2   7     8611.31     8397.79     84.21 o 
   0   2   7      238.59      268.80     19.05 o 
   1   2   7        1.22        7.31      6.50 o 
   2   2   7      258.12      289.47     16.29 o 
   3   2   7     4161.13     4147.49     67.70 o 
   4   2   7      502.62      469.58     34.28 o 
   5   2   7      793.74      788.41     40.49 o 
   6   2   7      551.91      461.60    152.78 o 
   7   2   7      363.38      501.74     56.77 o 
  -8   3   7      488.46      445.31     30.60 o 
  -7   3   7      125.45      103.60     17.38 o 
  -6   3   7      430.92      439.53     23.16 o 
  -5   3   7     2284.83     2353.25     40.02 o 
  -4   3   7     1287.27     1340.90     25.63 o 
  -3   3   7      489.81      545.35     19.60 o 
  -2   3   7     7692.91     7660.63     82.05 o 
  -1   3   7      745.29      697.39     15.68 o 
   0   3   7       93.64      102.01      7.08 o 
   1   3   7      930.50      922.68     15.00 o 
   2   3   7     3241.22     3226.62     47.96 o 
   3   3   7      146.63      142.12      9.75 o 
   4   3   7     2519.80     2431.88     63.46 o 
   5   3   7     1074.58      987.48     45.27 o 
   6   3   7        1.36       27.82     33.17 o 
  -8   4   7       85.72       67.52     34.23 o 
  -7   4   7      176.12      242.00     21.32 o 
  -6   4   7      197.16      203.70     16.35 o 
  -5   4   7       29.85       38.59     11.55 o 
  -4   4   7      241.38      267.58     17.55 o 
  -3   4   7      583.28      589.16     17.33 o 
  -2   4   7       38.95       23.61      7.59 o 
  -1   4   7     1023.66     1041.97     18.96 o 
   0   4   7     2460.21     2393.56     37.11 o 
   1   4   7      496.74      525.12     26.54 o 
   2   4   7      605.99      576.68     23.79 o 
   3   4   7     1165.84     1204.60     35.34 o 
   4   4   7      171.31      143.70     22.43 o 
   5   4   7       97.08      122.38     24.91 o 
   6   4   7      333.37      336.67     33.81 o 
  -7   5   7       63.05       67.82     19.06 o 
  -6   5   7      886.78      910.34     27.27 o 
  -5   5   7     1244.61     1288.31     30.16 o 
  -4   5   7     1247.92     1188.89     25.86 o 
  -3   5   7      399.43      411.82     15.17 o 
  -2   5   7     6681.77     6825.09     72.85 o 
  -1   5   7     1664.44     1670.89     21.77 o 
   0   5   7      167.82      170.24     14.48 o 
   1   5   7     2720.27     2627.21     57.41 o 
   2   5   7     4022.85     3941.72     67.27 o 
   3   5   7      197.45      219.86     19.92 o 
   4   5   7     3777.12     3705.88     70.21 o 
   5   5   7      315.18      354.69     31.94 o 
   6   5   7       33.81       45.63     23.73 o 
  -7   6   7        2.69        7.48     16.54 o 
  -6   6   7      878.27      868.24     27.29 o 
  -5   6   7        1.76       -8.43     10.69 o 
  -4   6   7     1592.02     1561.21     33.53 o 
  -3   6   7      283.34      285.44     14.39 o 
  -2   6   7       88.16       96.66      9.28 o 
  -1   6   7      331.46      305.51     15.02 o 
   0   6   7     4978.17     4927.82    116.09 o 
   1   6   7        0.06      -11.14     11.14 o 
   2   6   7      781.36      786.01     29.13 o 
   3   6   7       58.20       55.60     16.54 o 
   4   6   7      734.15      789.34     33.39 o 
   5   6   7       32.41       41.94     20.90 o 
   6   6   7      945.47      946.16     89.92 o 
  -7   7   7        0.58       -4.11     16.29 o 
  -6   7   7      456.80      486.24     25.75 o 
  -5   7   7        3.55        8.53     11.45 o 
  -4   7   7      525.43      556.97     21.86 o 
  -3   7   7       22.40       17.60     10.99 o 
  -2   7   7     2556.81     2578.90     38.75 o 
  -1   7   7      343.89      373.17     23.56 o 
   0   7   7       10.29      -10.53     10.53 o 
   1   7   7      250.98      218.59     17.55 o 
   2   7   7     1911.71     1911.88     65.71 o 
   3   7   7       39.65       57.23     16.28 o 
   4   7   7      755.42      763.79     33.43 o 
   5   7   7       29.63       30.39     21.26 o 
   6   7   7       82.07       45.82     30.79 o 
  -7   8   7       17.33       26.08     17.02 o 
  -6   8   7     1416.38     1439.72     39.88 o 
  -5   8   7       30.18       27.89     12.43 o 
  -4   8   7     2833.92     2671.95     51.61 o 
  -3   8   7      571.26      554.85     21.84 o 
  -2   8   7       11.28       20.62      9.97 o 
  -1   8   7       62.58       75.63     12.48 o 
   0   8   7     3648.39     3545.39     67.62 o 
   1   8   7      283.40      313.56     27.81 o 
   2   8   7     2032.42     2075.40     89.83 o 
   3   8   7      466.01      453.54     26.49 o 
   4   8   7      464.04      468.79     63.77 o 
   5   8   7       78.18       57.72     24.07 o 
  -6   9   7      237.64      316.14     21.52 o 
  -5   9   7      251.44      243.47     18.71 o 
  -4   9   7       95.71       90.63     14.22 o 
  -3   9   7        1.69       -8.60     10.12 o 
  -2   9   7     1460.20     1412.78     39.97 o 
  -1   9   7     1032.54     1042.08     31.89 o 
   0   9   7       72.11       82.87     18.31 o 
   1   9   7     1233.94     1234.69     46.17 o 
   2   9   7      895.98      906.56     32.29 o 
   3   9   7       51.41       39.86     20.97 o 
   4   9   7      110.59      180.35     28.20 o 
   5   9   7      265.94      267.70     37.22 o 
  -6  10   7      374.23      324.76     21.77 o 
  -5  10   7        5.21       15.41     12.65 o 
  -4  10   7      710.85      744.44     25.57 o 
  -3  10   7      549.05      561.08     22.06 o 
  -2  10   7      135.08      150.24     18.55 o 
  -1  10   7      104.46      136.09     16.01 o 
   0  10   7     1610.67     1558.22     58.74 o 
   1  10   7       96.82       89.64     20.03 o 
   2  10   7      867.35      869.65     44.36 o 
   3  10   7      627.76      665.33     38.96 o 
   4  10   7      177.55      191.19     29.26 o 
  -5  11   7      877.94      860.10     29.47 o 
  -4  11   7       17.61       29.15     12.38 o 
  -3  11   7      163.30      161.01     12.58 o 
  -2  11   7      505.86      505.36     24.80 o 
  -1  11   7     1519.95     1500.77     69.28 o 
   0  11   7      180.84      186.41     28.10 o 
   1  11   7     1653.67     1560.55     63.53 o 
   2  11   7      234.99      208.31     26.95 o 
   3  11   7       37.66       61.34     22.45 o 
   4  11   7      157.55      144.93     23.23 o 
  -4  12   7      114.09       97.25     13.99 o 
  -3  12   7      513.64      533.69     30.07 o 
  -2  12   7        1.84      -10.66     12.92 o 
  -1  12   7      480.30      518.67     31.12 o 
   0  12   7      171.04      196.61     24.95 o 
   1  12   7      125.35      161.71     24.60 o 
   2  12   7      106.68      138.08     25.59 o 
   3  12   7      850.30      805.28     79.07 o 
  -3  13   7      209.11      226.45     21.71 o 
  -2  13   7        0.36        1.22     14.40 o 
  -1  13   7      847.64      872.65     32.20 o 
   0  13   7        1.25      -11.11     17.57 o 
   1  13   7     1148.30     1141.23     47.84 o 
   2  13   7       65.86      110.93     24.93 o 
  -2  14   7       21.48       10.37     14.85 o 
  -1  14   7      595.03      621.30     29.32 o 
   0  14   7       61.90       69.62     21.88 o 
  -8   0   8       82.90       97.00     29.61 o 
  -6   0   8     1792.23     1752.64    111.99 o 
  -4   0   8     3494.68     3496.70     73.05 o 
  -2   0   8      408.30      423.79     32.88 o 
   0   0   8    10728.20    10615.80    149.79 o 
   2   0   8     2986.44     2995.73    106.16 o 
   4   0   8      578.38      678.17     70.34 o 
   6   0   8     2281.09     2464.37    139.36 o 
  -8   1   8      450.75      386.28     29.22 o 
  -7   1   8       14.65       -3.43     18.17 o 
  -6   1   8      985.05     1001.13     30.09 o 
  -5   1   8       78.32       96.78     13.44 o 
  -4   1   8       84.78      100.21     11.86 o 
  -3   1   8      349.98      351.77     14.79 o 
  -2   1   8     2947.62     2888.83     47.99 o 
  -1   1   8       48.72       54.05      8.54 o 
   0   1   8      887.26      841.71     38.34 o 
   1   1   8      918.37      931.08     22.23 o 
   2   1   8      885.88     1034.94     29.55 o 
   3   1   8        0.04        2.66     15.53 o 
   4   1   8      897.08      824.25     59.38 o 
   5   1   8      151.13      173.39     37.54 o 
   6   1   8      133.97      119.13     38.40 o 
  -8   2   8       48.12       58.49     17.83 o 
  -7   2   8      153.84      169.58     20.45 o 
  -6   2   8     1541.19     1543.11     37.62 o 
  -5   2   8       19.17       16.99     11.80 o 
  -4   2   8     3579.47     3690.74     50.64 o 
  -3   2   8      567.84      587.80     23.38 o 
  -2   2   8        2.63        0.74      7.23 o 
  -1   2   8       13.65        8.43      6.80 o 
   0   2   8     4919.16     4833.73     61.65 o 
   1   2   8       62.47       67.48     10.31 o 
   2   2   8      830.84      831.89     22.69 o 
   3   2   8       50.58       14.04     17.51 o 
   4   2   8      331.64      298.60     27.35 o 
   5   2   8        0.09       46.24     30.03 o 
   6   2   8      772.73      797.09     62.65 o 
  -8   3   8      240.61      235.77     23.43 o 
  -7   3   8      124.84      159.66     19.81 o 
  -6   3   8      409.04      398.72     23.74 o 
  -5   3   8      955.20      979.77     35.56 o 
  -4   3   8      463.75      440.92     18.26 o 
  -3   3   8      318.93      331.91     21.43 o 
  -2   3   8     2723.67     2663.07     39.99 o 
  -1   3   8     2564.88     2485.02     33.65 o 
   0   3   8      408.84      419.33     15.91 o 
   1   3   8     5003.18     4948.10     51.22 o 
   2   3   8     1728.65     1748.35     30.29 o 
   3   3   8        0.05       12.10     16.55 o 
   4   3   8     1976.58     1962.12     58.33 o 
   5   3   8     1141.46      987.06    100.64 o 
   6   3   8       89.98       63.01     37.65 o 
  -7   4   8      393.17      438.96     25.54 o 
  -6   4   8      254.14      244.31     20.28 o 
  -5   4   8      150.33      167.42     13.71 o 
  -4   4   8      992.03     1012.49     24.73 o 
  -3   4   8      654.93      635.48     18.79 o 
  -2   4   8        3.93       16.17      7.89 o 
  -1   4   8      540.03      529.99     14.53 o 
   0   4   8     1317.65     1328.22     19.07 o 
   1   4   8      212.45      234.60     35.41 o 
   2   4   8       73.02       90.95     15.49 o 
   3   4   8     1585.10     1602.10     42.30 o 
   4   4   8      284.96      312.59     29.28 o 
   5   4   8       71.31      110.16     25.20 o 
   6   4   8      180.74       82.85     40.24 o 
  -7   5   8      174.28      210.66     24.04 o 
  -6   5   8      205.13      195.00     18.91 o 
  -5   5   8     2673.34     2697.41     56.25 o 
  -4   5   8      145.14      157.59     12.97 o 
  -3   5   8      855.65      862.18     22.82 o 
  -2   5   8     1047.95     1016.09     21.17 o 
  -1   5   8     2378.81     2381.62     29.57 o 
   0   5   8       20.30       24.00     17.14 o 
   1   5   8     5195.14     5070.00     91.52 o 
   2   5   8     1129.51     1058.97     46.23 o 
   3   5   8      164.71      138.11     18.54 o 
   4   5   8      622.79      662.64     37.58 o 
   5   5   8     1051.59     1045.91     48.05 o 
   6   5   8        0.77      -14.01     21.88 o 
  -7   6   8      722.21      730.46     34.70 o 
  -6   6   8      101.85      104.22     14.01 o 
  -5   6   8        0.43       20.05     11.58 o 
  -4   6   8        7.42       11.19     10.75 o 
  -3   6   8     2890.20     2773.56     40.21 o 
  -2   6   8        4.06        0.43     10.23 o 
  -1   6   8     1390.46     1429.47     31.67 o 
   0   6   8      105.10       96.58     14.13 o 
   1   6   8     1480.60     1501.28     38.00 o 
   2   6   8        2.12        7.71     13.32 o 
   3   6   8     3450.24     3451.03     67.04 o 
   4   6   8       28.76       31.97     32.87 o 
   5   6   8      200.94      189.08     27.43 o 
   6   6   8       20.93       46.86     27.43 o 
  -7   7   8      105.39      100.00     20.65 o 
  -6   7   8       10.45        5.44     15.91 o 
  -5   7   8     1775.21     1760.56     43.65 o 
  -4   7   8       44.29       22.98     13.28 o 
  -3   7   8     1232.99     1198.91     31.36 o 
  -2   7   8       52.27       52.77     10.22 o 
  -1   7   8      790.72      803.81     39.01 o 
   0   7   8        4.63       15.74     20.46 o 
   1   7   8     3485.55     3475.39     62.80 o 
   2   7   8      145.86      163.39     22.64 o 
   3   7   8       79.36       72.43     18.42 o 
   4   7   8        2.00       -2.47     20.12 o 
   5   7   8      904.14      937.83    105.23 o 
  -6   8   8      239.89      261.76     20.54 o 
  -5   8   8        0.27        1.22     13.37 o 
  -4   8   8      191.49      199.08     18.25 o 
  -3   8   8     4043.16     3934.12     63.62 o 
  -2   8   8       30.00       36.24      8.55 o 
  -1   8   8     2942.93     2938.85     50.46 o 
   0   8   8     1384.66     1395.87     41.00 o 
   1   8   8      129.39      108.66     16.28 o 
   2   8   8      214.11      223.99     20.49 o 
   3   8   8     1667.84     1750.54     56.67 o 
   4   8   8       12.55       30.47     21.36 o 
   5   8   8      244.37      311.07     67.72 o 
  -6   9   8       77.36       43.71     20.60 o 
  -5   9   8      377.27      357.67     21.09 o 
  -4   9   8      187.69      185.77     17.61 o 
  -3   9   8      224.67      238.54     16.68 o 
  -2   9   8      420.18      450.54     49.13 o 
  -1   9   8      572.69      538.49     24.40 o 
   0   9   8       36.02       28.38     20.45 o 
   1   9   8     1401.77     1434.30     39.31 o 
   2   9   8      864.24      857.64     33.24 o 
   3   9   8        1.46      -21.61     27.30 o 
   4   9   8      383.48      358.37     33.91 o 
  -5  10   8        3.16      -12.52     12.52 o 
  -4  10   8      398.22      401.03     20.62 o 
  -3  10   8     1261.90     1246.09     38.25 o 
  -2  10   8       98.01       79.55     17.29 o 
  -1  10   8     1547.07     1595.47     47.28 o 
   0  10   8      902.53      849.91     47.17 o 
   1  10   8       69.14       87.57     20.70 o 
   2  10   8      228.82      230.37     27.44 o 
   3  10   8     1000.21     1080.02     39.21 o 
   4  10   8       95.18       87.47     31.34 o 
  -5  11   8      127.25      140.63     17.08 o 
  -4  11   8      212.16      242.22     17.60 o 
  -3  11   8       88.18       48.90     15.95 o 
  -2  11   8     1727.92     1706.02     47.87 o 
  -1  11   8       34.52       46.55     18.33 o 
   0  11   8      160.35      197.59     30.48 o 
   1  11   8      203.97      208.21     32.36 o 
   2  11   8     1157.43     1206.05     49.02 o 
   3  11   8       38.69       46.15     25.76 o 
  -4  12   8      394.34      406.77     21.37 o 
  -3  12   8       34.44       32.84     21.25 o 
  -2  12   8       46.73       34.48     15.77 o 
  -1  12   8      190.83      181.98     22.26 o 
   0  12   8      655.79      620.50     44.57 o 
   1  12   8       33.42       40.66     25.77 o 
   2  12   8      116.20      148.89     33.16 o 
   3  12   8       91.67      100.76     51.03 o 
  -3  13   8        8.04       11.11     15.34 o 
  -2  13   8     1553.65     1546.99     43.66 o 
  -1  13   8        0.00        1.89     14.14 o 
   0  13   8      232.57      238.45     28.26 o 
   1  13   8       25.20        5.83     19.46 o 
  -7   0   9     1952.67     1972.21     59.93 o 
  -5   0   9       89.74      101.07     29.91 o 
  -3   0   9     6307.40     6403.09    126.77 o 
  -1   0   9     4973.86     4841.04     96.80 o 
   1   0   9      539.33      587.12     32.25 o 
   3   0   9     6457.76     6315.83    211.99 o 
   5   0   9      651.10      616.34     78.19 o 
  -8   1   9      117.55      101.18     30.05 o 
  -7   1   9       43.17       27.62     13.79 o 
  -6   1   9      113.17      126.24     15.94 o 
  -5   1   9      689.83      730.38     24.13 o 
  -4   1   9       95.88       66.81     11.79 o 
  -3   1   9      333.95      353.10     18.18 o 
  -2   1   9      897.46      877.06     20.53 o 
  -1   1   9     1404.57     1408.49     29.23 o 
   0   1   9      396.87      413.77     15.91 o 
   1   1   9     1503.43     1511.48     34.08 o 
   2   1   9       63.28       67.67     18.75 o 
   3   1   9        7.95      -11.58     22.32 o 
   4   1   9       13.04       30.15     28.67 o 
   5   1   9      681.77      674.15     55.84 o 
   6   1   9       16.91      -15.87     30.53 o 
  -7   2   9      870.62      884.35     37.96 o 
  -6   2   9        1.01        0.84     11.75 o 
  -5   2   9       15.16       21.53     11.17 o 
  -4   2   9        1.83       12.86      9.74 o 
  -3   2   9     2871.68     2969.22     45.66 o 
  -2   2   9      238.95      234.23     12.67 o 
  -1   2   9     3441.90     3434.47     64.01 o 
   0   2   9      295.29      317.11     15.10 o 
   1   2   9      165.28      177.60     13.17 o 
   2   2   9        0.43      -14.50     14.50 o 
   3   2   9     3336.84     3287.33     88.55 o 
   4   2   9       74.50       76.08     29.92 o 
   5   2   9      169.19      236.44     41.90 o 
   6   2   9      278.71      249.03     45.13 o 
  -7   3   9        8.31        2.36     14.65 o 
  -6   3   9      446.01      457.67     27.75 o 
  -5   3   9     1713.45     1701.29     35.03 o 
  -4   3   9      703.47      707.66     20.57 o 
  -3   3   9      623.86      644.82     19.53 o 
  -2   3   9     2486.67     2536.74     37.00 o 
  -1   3   9     1748.44     1761.38     31.97 o 
   0   3   9      312.18      323.14     13.22 o 
   1   3   9     2404.35     2427.82     45.30 o 
   2   3   9     1467.23     1434.43     28.22 o 
   3   3   9       80.80      102.36     20.60 o 
   4   3   9     1117.81     1197.70     48.60 o 
   5   3   9      734.11      713.25     68.37 o 
   6   3   9        2.75       32.30     34.93 o 
  -7   4   9      145.87      131.92     19.40 o 
  -6   4   9      202.63      229.01     20.40 o 
  -5   4   9       16.21       19.29     10.45 o 
  -4   4   9     1158.89     1219.82     27.93 o 
  -3   4   9      397.14      430.32     25.31 o 
  -2   4   9       56.22       74.31     10.32 o 
  -1   4   9      780.80      781.52     18.31 o 
   0   4   9     1929.65     1903.96     27.52 o 
   1   4   9      364.56      396.44     37.15 o 
   2   4   9      150.04      161.55     17.91 o 
   3   4   9     1306.27     1290.08     47.21 o 
   4   4   9      352.52      356.72     31.72 o 
   5   4   9       69.23       48.77     23.87 o 
   6   4   9      426.72      396.70     51.85 o 
  -7   5   9        2.13       -1.27     15.04 o 
  -6   5   9      569.45      561.07     26.61 o 
  -5   5   9      610.26      654.45     23.79 o 
  -4   5   9      978.11      996.94     25.53 o 
  -3   5   9      269.29      273.78     14.50 o 
  -2   5   9     2279.79     2283.76     37.89 o 
  -1   5   9      128.07      129.53     10.56 o 
   0   5   9       76.09       69.34     16.39 o 
   1   5   9      694.55      703.65     26.81 o 
   2   5   9     1729.14     1747.30     44.51 o 
   3   5   9        7.33       13.62     22.64 o 
   4   5   9     1978.59     1983.32     62.80 o 
   5   5   9      407.87      335.56     33.51 o 
  -7   6   9       16.21      -19.38     19.67 o 
  -6   6   9      750.05      701.24     41.43 o 
  -5   6   9      224.74      230.20     17.32 o 
  -4   6   9     2615.12     2542.85     51.27 o 
  -3   6   9       89.65      102.16     12.53 o 
  -2   6   9       65.75       69.97     10.29 o 
  -1   6   9       23.56       24.16     10.92 o 
   0   6   9     4315.66     4423.87     72.83 o 
   1   6   9       96.71      106.66     16.36 o 
   2   6   9     1351.98     1319.97     60.52 o 
   3   6   9        5.63        9.55     15.74 o 
   4   6   9      446.66      415.12     33.44 o 
   5   6   9       19.26       39.97     23.12 o 
  -6   7   9      427.73      442.15     25.34 o 
  -5   7   9        2.37        7.99     13.61 o 
  -4   7   9      662.30      667.61     26.88 o 
  -3   7   9        3.98        9.89     11.78 o 
  -2   7   9     3672.23     3694.12     51.87 o 
  -1   7   9        0.24        2.31     10.24 o 
   0   7   9      728.08      724.09     28.33 o 
   1   7   9       65.25       91.65     17.93 o 
   2   7   9      835.37      841.61     38.88 o 
   3   7   9       12.47       12.09     15.70 o 
   4   7   9     1035.13      921.84     53.83 o 
   5   7   9       41.47       37.56     23.19 o 
  -6   8   9      679.92      670.20     28.37 o 
  -5   8   9       22.62       -3.08     13.91 o 
  -4   8   9     1880.30     1937.44     44.13 o 
  -3   8   9      588.68      626.09     25.61 o 
  -2   8   9       33.41       40.65     14.65 o 
  -1   8   9      331.74      376.15     20.59 o 
   0   8   9     3067.29     3138.45     58.08 o 
   1   8   9       81.47       70.20     15.92 o 
   2   8   9     1487.90     1545.35     58.89 o 
   3   8   9      659.23      663.87     39.19 o 
   4   8   9      251.16      268.85     34.99 o 
  -6   9   9      193.43      228.44     20.63 o 
  -5   9   9      256.96      269.09     22.56 o 
  -4   9   9       35.53       42.60     18.70 o 
  -3   9   9      105.16       86.12     13.17 o 
  -2   9   9     1282.33     1258.23     40.31 o 
  -1   9   9      238.00      257.28     19.81 o 
   0   9   9      356.83      371.84     26.48 o 
   1   9   9      314.06      303.61     22.83 o 
   2   9   9      316.75      325.53     24.39 o 
   3   9   9        8.64       27.45     16.51 o 
   4   9   9      341.59      354.56     34.47 o 
  -5  10   9       48.31       65.46     14.77 o 
  -4  10   9      917.72      819.16     29.23 o 
  -3  10   9      527.24      520.60     30.05 o 
  -2  10   9        9.91        7.39     14.89 o 
  -1  10   9      531.62      535.74     28.10 o 
   0  10   9     1553.62     1570.65     63.07 o 
   1  10   9       12.26       17.01     20.28 o 
   2  10   9     1047.94     1094.40     48.18 o 
   3  10   9      583.96      599.46     39.92 o 
  -4  11   9        0.78       10.43     11.43 o 
  -3  11   9      249.45      232.46     24.38 o 
  -2  11   9      106.07       99.26     19.18 o 
  -1  11   9      594.61      593.03     32.75 o 
   0  11   9        0.18       28.48     23.17 o 
   1  11   9     1079.74     1230.06     80.48 o 
   2  11   9       29.96       12.36     21.00 o 
   3  11   9        0.53        7.86     22.21 o 
  -3  12   9      393.36      387.13     35.35 o 
  -2  12   9       55.89       29.14     17.14 o 
  -1  12   9      494.51      505.09     39.48 o 
   0  12   9      100.66       84.92     27.71 o 
   1  12   9       53.48       74.42     28.46 o 
   2  12   9      175.82      186.72     35.57 o 
  -2  13   9       39.14       51.43     16.93 o 
  -1  13   9      458.99      460.61     26.48 o 
   0  13   9        2.24        6.77     22.21 o 
  -6   0  10     1521.01     1676.43     85.17 o 
  -4   0  10     2824.36     2861.73     64.24 o 
  -2   0  10      678.47      598.78     76.88 o 
   0   0  10     6144.37     6514.38    125.03 o 
   2   0  10     2065.78     1932.11    103.38 o 
   4   0  10      133.71      148.85     52.67 o 
  -7   1  10       40.33       32.47     14.32 o 
  -6   1  10      547.65      585.24     24.23 o 
  -5   1  10       70.37       63.59     14.86 o 
  -4   1  10      325.90      340.07     17.32 o 
  -3   1  10        6.69       -0.58      9.46 o 
  -2   1  10     2961.60     2985.22     46.31 o 
  -1   1  10      426.58      448.21     18.51 o 
   0   1  10      437.74      447.27     18.26 o 
   1   1  10      197.80      196.07     17.71 o 
   2   1  10     2771.01     2943.26     74.11 o 
   3   1  10       18.87       17.22     26.68 o 
   4   1  10      927.69      933.42     61.73 o 
   5   1  10       82.98       77.91     35.21 o 
  -7   2  10      202.17      249.28     22.79 o 
  -6   2  10      706.74      733.70     26.61 o 
  -5   2  10       77.24      123.40     14.58 o 
  -4   2  10     2041.36     1969.32     36.46 o 
  -3   2  10      148.93      133.50     12.32 o 
  -2   2  10       56.15       50.57     11.51 o 
  -1   2  10      192.55      183.76     11.68 o 
   0   2  10     4734.02     4615.09     73.80 o 
   1   2  10        4.38        2.61     15.83 o 
   2   2  10     2175.65     2091.09     57.38 o 
   3   2  10      240.43      236.10     26.20 o 
   4   2  10      152.90      158.35    108.12 o 
   5   2  10        7.59        1.45     29.01 o 
  -7   3  10      130.43      149.01     20.24 o 
  -6   3  10      330.25      319.23     20.36 o 
  -5   3  10     1475.19     1553.46     41.11 o 
  -4   3  10      524.98      505.86     18.68 o 
  -3   3  10      605.80      589.84     20.31 o 
  -2   3  10     2200.74     2229.07     35.36 o 
  -1   3  10     2051.35     1961.69     31.27 o 
   0   3  10       63.45       61.88     13.31 o 
   1   3  10     2374.91     2334.22     56.46 o 
   2   3  10     1154.57     1153.54     28.57 o 
   3   3  10       13.80       27.64     19.00 o 
   4   3  10      851.83      807.22     66.90 o 
   5   3  10      695.62      729.44     60.25 o 
  -7   4  10      453.42      477.47     27.95 o 
  -6   4  10       73.92       63.42     16.04 o 
  -5   4  10       15.02       -3.72      9.93 o 
  -4   4  10      485.29      491.00     19.67 o 
  -3   4  10      208.86      185.32     13.58 o 
  -2   4  10       99.30      103.87     12.06 o 
  -1   4  10      215.59      216.60     14.37 o 
   0   4  10      915.60      879.05     22.12 o 
   1   4  10      105.41      144.13     27.88 o 
   2   4  10      842.56      802.78     38.69 o 
   3   4  10      780.79      764.83     39.41 o 
   4   4  10       73.17       88.87     24.23 o 
   5   4  10        0.18      -29.74     29.74 o 
  -7   5  10       43.31       24.29     17.06 o 
  -6   5  10      267.92      270.60     21.67 o 
  -5   5  10     2488.33     2586.92     45.97 o 
  -4   5  10       31.78       23.08     11.87 o 
  -3   5  10     1867.37     1789.33     35.77 o 
  -2   5  10     1106.78     1049.47     25.48 o 
  -1   5  10     1287.70     1304.72     26.33 o 
   0   5  10       99.08       87.92     20.33 o 
   1   5  10     2416.03     2375.39     56.48 o 
   2   5  10      439.00      460.70     26.37 o 
   3   5  10       76.77       87.21     27.19 o 
   4   5  10      553.74      552.44     50.53 o 
   5   5  10      973.32      946.90     65.67 o 
  -6   6  10       14.76        4.81     14.24 o 
  -5   6  10        3.40       10.15     13.04 o 
  -4   6  10        4.06       14.51     13.59 o 
  -3   6  10     1672.93     1625.94     34.13 o 
  -2   6  10       40.23       32.03     15.63 o 
  -1   6  10     2467.02     2364.75     46.16 o 
   0   6  10      270.68      225.31     22.01 o 
   1   6  10       38.23       35.31     14.48 o 
   2   6  10       92.30       62.74     40.11 o 
   3   6  10     2023.88     2072.45     62.38 o 
   4   6  10       22.63       -1.46     19.96 o 
   5   6  10      290.07      270.72     33.43 o 
  -6   7  10        0.64      -13.77     14.68 o 
  -5   7  10     1029.90     1043.46     57.89 o 
  -4   7  10        5.88      -10.88     15.06 o 
  -3   7  10      619.28      652.83     25.45 o 
  -2   7  10      127.50      139.21     11.32 o 
  -1   7  10      624.66      625.27     29.30 o 
   0   7  10       83.35       97.21     16.80 o 
   1   7  10     1701.57     1729.63     45.10 o 
   2   7  10        6.21        7.05     14.33 o 
   3   7  10       32.89       21.48     17.18 o 
   4   7  10       85.64       50.07     24.36 o 
  -6   8  10      105.98      131.00     18.37 o 
  -5   8  10       61.75       58.82     16.16 o 
  -4   8  10      220.74      215.20     19.18 o 
  -3   8  10     1774.63     1724.42     38.85 o 
  -2   8  10        2.06        2.67     14.79 o 
  -1   8  10     2308.52     2278.08     81.45 o 
   0   8  10      255.10      278.89     18.46 o 
   1   8  10        7.66        2.68     14.51 o 
   2   8  10       95.73       91.44     18.99 o 
   3   8  10     1509.60     1525.59     56.46 o 
   4   8  10        5.02       -3.80     26.56 o 
  -5   9  10      360.90      370.35     24.48 o 
  -4   9  10       60.68       47.94     17.80 o 
  -3   9  10      246.05      270.54     16.50 o 
  -2   9  10      481.36      465.97     28.04 o 
  -1   9  10      259.29      258.89     21.25 o 
   0   9  10      132.54      126.57     19.19 o 
   1   9  10     1175.14     1217.31     48.64 o 
   2   9  10      396.25      415.04     27.38 o 
   3   9  10        1.64      -12.29     15.60 o 
  -5  10  10       34.56       18.33     14.40 o 
  -4  10  10      428.84      420.04     32.91 o 
  -3  10  10      561.44      525.24     43.91 o 
  -2  10  10        5.06       -7.23     14.59 o 
  -1  10  10      615.48      617.94     29.31 o 
   0  10  10      128.42       89.35     27.15 o 
   1  10  10        8.65       10.64     20.06 o 
   2  10  10       33.70       69.40     24.31 o 
   3  10  10      530.30      579.63     40.61 o 
  -4  11  10      141.50      125.49     22.75 o 
  -3  11  10      160.87      169.40     23.28 o 
  -2  11  10     1061.72     1046.59     40.08 o 
  -1  11  10       23.21       11.37     15.21 o 
   0  11  10      142.07      142.36     30.41 o 
   1  11  10      229.33      252.88     37.26 o 
   2  11  10      612.65      680.95     80.97 o 
  -3  12  10       35.34       34.35     39.58 o 
  -2  12  10        0.59       12.97     17.24 o 
  -1  12  10      124.92      134.03     22.88 o 
   0  12  10      523.33      466.69     43.54 o 
   1  12  10        2.50      -22.75     22.75 o 
  -7   0  11     1173.40     1269.08     65.76 o 
  -5   0  11       14.15       27.38     28.58 o 
  -3   0  11     4430.41     4330.78    129.84 o 
  -1   0  11     5311.46     5600.39    147.38 o 
   1   0  11      294.38      320.61     29.76 o 
   3   0  11     3279.24     3046.36    144.27 o 
   5   0  11      803.04      628.77     82.11 o 
  -7   1  11       18.33        0.31     16.31 o 
  -6   1  11       67.84       66.95     14.97 o 
  -5   1  11     1213.20     1235.33     65.36 o 
  -4   1  11        2.89        4.66     10.64 o 
  -3   1  11      640.27      644.06     27.57 o 
  -2   1  11      150.49      164.41     14.29 o 
  -1   1  11      995.05     1052.81     29.03 o 
   0   1  11       82.05       85.90     12.74 o 
   1   1  11     2821.06     2840.86     68.92 o 
   2   1  11      474.58      425.53     42.52 o 
   3   1  11      196.35      231.81     38.66 o 
   4   1  11      193.90      152.62     37.76 o 
   5   1  11      850.86      826.00     70.99 o 
  -7   2  11      868.79      918.92     42.24 o 
  -6   2  11       64.62       67.23     14.87 o 
  -5   2  11        6.06        9.50     12.11 o 
  -4   2  11      452.90      426.44     19.40 o 
  -3   2  11     2285.47     2268.87     56.76 o 
  -2   2  11      101.43       86.50     11.34 o 
  -1   2  11     2392.00     2351.07     36.15 o 
   0   2  11      361.87      379.62     18.67 o 
   1   2  11      275.07      231.44     28.78 o 
   2   2  11       33.35       28.02     18.96 o 
   3   2  11     1927.46     2014.51     81.90 o 
   4   2  11        3.42       50.42     32.23 o 
   5   2  11      274.27      331.82     48.45 o 
  -7   3  11        0.73       -3.98     15.47 o 
  -6   3  11      412.64      395.47     22.20 o 
  -5   3  11      711.39      711.41     25.38 o 
  -4   3  11      203.37      217.12     14.80 o 
  -3   3  11      640.29      668.37     21.28 o 
  -2   3  11     1846.91     1809.61     35.61 o 
  -1   3  11      690.52      709.65     31.13 o 
   0   3  11      532.64      549.38     18.80 o 
   1   3  11     2282.28     2137.20     48.43 o 
   2   3  11     1286.11     1219.16     30.34 o 
   3   3  11      325.01      359.39     31.81 o 
   4   3  11      742.07      695.73    168.15 o 
   5   3  11      473.05      502.36    131.35 o 
  -7   4  11      247.18      318.29     25.07 o 
  -6   4  11      187.58      218.99     20.78 o 
  -5   4  11       44.24       71.06     13.81 o 
  -4   4  11     1114.72     1120.48     28.11 o 
  -3   4  11      365.23      381.05     19.30 o 
  -2   4  11        9.79       14.01     10.30 o 
  -1   4  11      767.18      725.69     21.63 o 
   0   4  11      692.33      701.69     19.38 o 
   1   4  11        1.64       10.10     15.27 o 
   2   4  11      227.88      226.16     26.09 o 
   3   4  11      329.17      336.89     31.63 o 
   4   4  11      319.61      336.37     46.85 o 
   5   4  11       59.78       60.91     35.17 o 
  -6   5  11      509.36      542.09     47.22 o 
  -5   5  11      383.77      375.02     22.82 o 
  -4   5  11      356.12      383.98     20.41 o 
  -3   5  11      291.93      303.52     23.10 o 
  -2   5  11     3057.69     3061.71     48.54 o 
  -1   5  11       23.69       16.25      9.06 o 
   0   5  11      639.47      593.45     23.69 o 
   1   5  11      355.96      433.72     38.81 o 
   2   5  11      807.90      856.44     49.46 o 
   3   5  11        1.68       -2.59     18.45 o 
   4   5  11      806.40      878.15     55.03 o 
  -6   6  11      345.80      313.65     23.13 o 
  -5   6  11       51.68       66.69     15.55 o 
  -4   6  11     1178.18     1210.39     36.28 o 
  -3   6  11        0.54      -10.13     10.13 o 
  -2   6  11        3.95       12.99      9.60 o 
  -1   6  11       18.82        9.09     18.46 o 
   0   6  11     1625.40     1646.66     43.72 o 
   1   6  11       57.35       47.41     15.75 o 
   2   6  11      628.37      560.18     40.58 o 
   3   6  11       14.33       43.45     22.76 o 
   4   6  11      262.11      247.59     32.15 o 
  -6   7  11      319.67      328.70     23.93 o 
  -5   7  11       32.76       44.61     16.23 o 
  -4   7  11       69.02       49.54     15.48 o 
  -3   7  11       43.03       37.75     13.23 o 
  -2   7  11     1511.90     1517.18     44.06 o 
  -1   7  11       34.26       11.48     12.05 o 
   0   7  11      544.40      584.93     24.30 o 
   1   7  11      117.61      101.54     18.76 o 
   2   7  11      659.10      679.73     62.21 o 
   3   7  11       11.41       13.21     25.83 o 
   4   7  11     1061.11     1070.82     51.23 o 
  -5   8  11        5.73       24.41     16.76 o 
  -4   8  11     1100.02     1047.62     33.92 o 
  -3   8  11      128.68      146.16     15.34 o 
  -2   8  11       34.95       47.43     16.86 o 
  -1   8  11      304.75      285.62     22.15 o 
   0   8  11     1748.83     1754.69     60.25 o 
   1   8  11        8.90        0.90     15.58 o 
   2   8  11      488.15      524.60     30.00 o 
   3   8  11      180.89      168.19     46.89 o 
  -5   9  11      180.26      193.89     20.95 o 
  -4   9  11        6.51        2.11     15.96 o 
  -3   9  11       83.29      129.20     21.35 o 
  -2   9  11      416.92      406.51     27.42 o 
  -1   9  11       37.09       37.56     15.47 o 
   0   9  11      124.23      103.76     14.84 o 
   1   9  11       48.14       36.38     18.29 o 
   2   9  11      370.57      348.61     31.01 o 
   3   9  11        5.89       13.67     20.49 o 
  -4  10  11      691.50      645.40     25.70 o 
  -3  10  11      330.92      363.41     49.42 o 
  -2  10  11       11.19       -3.87     16.26 o 
  -1  10  11      265.24      255.66     23.00 o 
   0  10  11      858.12      879.49     53.51 o 
   1  10  11       43.84       75.79     24.72 o 
   2  10  11      473.22      570.81     40.58 o 
  -3  11  11      187.64      150.53     23.28 o 
  -2  11  11      149.43      157.71     22.37 o 
  -1  11  11      232.10      246.32     29.84 o 
   0  11  11        9.10       -5.74     23.54 o 
   1  11  11      886.01     1003.53     60.76 o 
  -6   0  12      785.05      837.80     51.47 o 
  -4   0  12     4103.49     3984.95    162.92 o 
  -2   0  12       41.84       38.82     17.56 o 
   0   0  12     3902.01     3763.96     88.25 o 
   2   0  12     2914.66     3024.77    147.21 o 
   4   0  12       54.22       28.46     45.15 o 
  -7   1  12       12.80       20.19     18.48 o 
  -6   1  12      357.92      371.27     22.28 o 
  -5   1  12      347.49      386.51     21.02 o 
  -4   1  12      100.51      104.00     14.42 o 
  -3   1  12      141.24      171.35     14.83 o 
  -2   1  12     1552.96     1523.76     34.01 o 
  -1   1  12       54.35       54.75     11.72 o 
   0   1  12      358.91      329.05     34.30 o 
   1   1  12      356.20      299.01     53.65 o 
   2   1  12      786.53      787.55     56.32 o 
   3   1  12       43.30       46.81     30.65 o 
   4   1  12      727.31      750.36     72.79 o 
  -6   2  12      407.77      421.58     23.05 o 
  -5   2  12       76.29       92.90     15.09 o 
  -4   2  12     1695.86     1748.64     39.92 o 
  -3   2  12       18.14       20.15     11.70 o 
  -2   2  12       12.61       -4.60     10.34 o 
  -1   2  12      142.92      155.07     15.74 o 
   0   2  12     2132.06     2120.15     42.84 o 
   1   2  12      143.72      159.68     27.57 o 
   2   2  12     1650.20     1670.10     74.83 o 
   3   2  12      194.62      202.60     49.07 o 
   4   2  12      199.59      235.09     43.30 o 
  -6   3  12      517.71      579.85     25.62 o 
  -5   3  12     1416.07     1403.86     34.77 o 
  -4   3  12       52.46       50.04     12.78 o 
  -3   3  12      711.64      773.19     25.96 o 
  -2   3  12     1733.13     1712.74     41.63 o 
  -1   3  12      286.45      295.31     16.37 o 
   0   3  12      293.98      267.73     16.96 o 
   1   3  12     1502.51     1426.11     34.88 o 
   2   3  12      241.84      284.88     29.07 o 
   3   3  12      243.87      264.11     41.90 o 
   4   3  12      368.66      336.08     48.33 o 
  -6   4  12       81.05       70.29     19.06 o 
  -5   4  12       57.05       62.35     15.00 o 
  -4   4  12      300.15      304.26     19.79 o 
  -3   4  12      509.68      532.68     22.60 o 
  -2   4  12       69.44       77.30     12.48 o 
  -1   4  12     1345.82     1312.10     32.45 o 
   0   4  12      237.63      237.89     14.59 o 
   1   4  12       45.47       43.22     18.24 o 
   2   4  12      214.17      184.96     58.89 o 
   3   4  12      629.86      648.07     61.01 o 
   4   4  12       97.75       49.65     51.69 o 
  -6   5  12      119.12      100.29     20.43 o 
  -5   5  12     1012.33     1055.08     35.75 o 
  -4   5  12       83.43       76.04     14.61 o 
  -3   5  12      324.36      330.92     18.97 o 
  -2   5  12      649.38      669.45     22.92 o 
  -1   5  12      826.17      834.00     22.34 o 
   0   5  12      238.77      230.91     18.02 o 
   1   5  12     1292.23     1232.64     46.20 o 
   2   5  12       12.24      -11.10     23.12 o 
   3   5  12       67.22       81.10     24.59 o 
   4   5  12      146.62      153.66     39.54 o 
  -6   6  12        2.37        8.23     16.14 o 
  -5   6  12       45.12       37.89     15.07 o 
  -4   6  12       43.94       44.79     15.08 o 
  -3   6  12      843.09      811.59     26.16 o 
  -2   6  12      118.92      108.24     14.14 o 
  -1   6  12     1814.22     1829.42     42.78 o 
   0   6  12        1.02       -0.42     11.88 o 
   1   6  12       24.88       15.79     17.57 o 
   2   6  12       11.74       18.51     19.12 o 
   3   6  12     1187.81     1203.64     76.88 o 
  -5   7  12      589.49      580.35     32.06 o 
  -4   7  12       13.24       16.81     14.44 o 
  -3   7  12      189.13      192.82     15.86 o 
  -2   7  12        8.91      -12.80     14.26 o 
  -1   7  12      507.95      572.35     30.69 o 
   0   7  12       78.29       88.53     15.07 o 
   1   7  12      958.48     1011.03     37.38 o 
   2   7  12       27.89        0.74     18.73 o 
   3   7  12       24.84       46.62     29.31 o 
  -5   8  12       45.49       34.56     16.46 o 
  -4   8  12       85.06      104.03     17.14 o 
  -3   8  12      825.20      818.37     29.98 o 
  -2   8  12       35.39       22.45     13.61 o 
  -1   8  12      793.43      771.97     31.05 o 
   0   8  12      130.53      125.85     16.57 o 
   1   8  12      254.33      259.48     24.65 o 
   2   8  12       65.16       52.21     29.25 o 
  -4   9  12      109.98      103.85     17.37 o 
  -3   9  12      214.21      206.14     25.23 o 
  -2   9  12      240.82      279.36     25.81 o 
  -1   9  12       72.39       52.85     17.72 o 
   0   9  12       11.94       18.63     20.77 o 
   1   9  12      584.23      564.17     36.03 o 
   2   9  12      125.17      125.89     22.05 o 
  -3  10  12      480.28      482.11     38.19 o 
  -2  10  12        3.77       -7.19     17.81 o 
  -1  10  12      580.54      542.48     31.05 o 
   0  10  12      371.26      412.38     42.52 o 
   1  10  12        5.71       11.71     25.47 o 
  -5   0  13      116.59      114.49     22.68 o 
  -3   0  13     1049.72      979.98     38.80 o 
  -1   0  13     1649.20     1697.38     57.66 o 
   3   0  13      959.80     1124.06     97.82 o 
  -6   1  13       16.76       -1.24     13.50 o 
  -5   1  13      812.98      761.66     27.53 o 
  -4   1  13       24.49       23.97     18.29 o 
  -3   1  13      685.26      691.25     23.87 o 
  -2   1  13       81.55       77.68     20.02 o 
  -1   1  13      144.69      156.51     16.65 o 
   0   1  13        0.92       28.79     16.88 o 
   2   1  13      117.51       79.14     32.14 o 
   3   1  13       54.87       12.68     31.73 o 
   4   1  13      111.09       60.76     35.97 o 
  -6   2  13       38.42       50.39     15.22 o 
  -5   2  13      145.09      157.23     16.98 o 
  -4   2  13      482.98      468.05     22.03 o 
  -3   2  13      724.46      727.88     29.06 o 
  -2   2  13      173.81      181.71     17.89 o 
  -1   2  13     1455.90     1407.38     36.20 o 
   0   2  13       54.07       55.46     13.24 o 
   1   2  13       11.83        5.40     17.70 o 
   2   2  13      226.23      230.96     50.05 o 
   3   2  13      989.68     1020.69     68.24 o 
   4   2  13        1.07       39.58     35.04 o 
  -6   3  13      220.86      249.64     20.81 o 
  -5   3  13      526.39      507.33     26.28 o 
  -4   3  13       94.05      135.54     20.69 o 
  -3   3  13      374.71      377.43     20.28 o 
  -2   3  13     1583.01     1503.68     38.54 o 
  -1   3  13      231.00      244.71     27.10 o 
   0   3  13      311.39      307.21     18.56 o 
   1   3  13      526.17      519.87     22.71 o 
   2   3  13      356.33      354.62     64.77 o 
   3   3  13       11.14      -30.63     30.63 o 
  -6   4  13      146.76      133.44     22.65 o 
  -5   4  13       52.24       37.65     15.32 o 
  -4   4  13      312.81      337.49     21.06 o 
  -3   4  13      183.18      202.77     21.52 o 
  -2   4  13        6.59       10.11     10.92 o 
  -1   4  13      543.34      513.90     22.32 o 
   0   4  13      395.32      426.69     18.36 o 
   1   4  13       69.74       84.98     21.54 o 
   2   4  13      515.19      533.29     45.15 o 
   3   4  13      198.26      202.06     41.05 o 
  -5   5  13      264.93      270.34     24.31 o 
  -4   5  13      107.48      118.64     20.34 o 
  -3   5  13      245.46      259.20     18.50 o 
  -2   5  13     2790.72     2827.21     58.46 o 
  -1   5  13      167.62      169.65     12.91 o 
   0   5  13      490.87      483.68     27.26 o 
   1   5  13      401.63      444.63     57.15 o 
   2   5  13      555.25      487.34     34.78 o 
   3   5  13        7.41       14.39     45.15 o 
  -5   6  13        3.10       -3.13     14.15 o 
  -4   6  13      546.29      554.38     24.79 o 
  -3   6  13        0.03       -7.08     11.63 o 
  -2   6  13       23.48       21.82     10.52 o 
  -1   6  13        0.13        4.16     12.63 o 
   0   6  13     1059.55     1081.13     37.94 o 
   1   6  13       19.18        8.40     18.91 o 
   2   6  13      690.29      686.29     39.77 o 
   3   6  13       11.28      -25.00     25.00 o 
  -5   7  13        4.35      -32.71     32.71 o 
  -4   7  13       88.16       79.50     16.85 o 
  -3   7  13       71.58       62.24     13.15 o 
  -2   7  13     1043.63     1055.50     46.13 o 
  -1   7  13       23.11       28.00     14.54 o 
   0   7  13       74.83      100.40     16.54 o 
   1   7  13       22.37       28.96     20.99 o 
   2   7  13      630.95      628.10     39.49 o 
  -4   8  13      896.67      910.37     32.56 o 
  -3   8  13      178.25      238.82     25.90 o 
  -2   8  13        7.75       -8.28     13.80 o 
  -1   8  13      172.09      155.13     18.94 o 
   0   8  13     1245.30     1298.68     53.38 o 
   1   8  13        5.67      -16.63     24.21 o 
   2   8  13      639.75      658.21     79.82 o 
  -3   9  13       12.41       43.36     20.10 o 
  -2   9  13      435.18      473.54     31.84 o 
  -1   9  13      198.90      251.64     24.98 o 
   0   9  13       91.05       74.09     16.74 o 
   1   9  13      353.80      332.57     31.70 o 
  -4   0  14     1246.08     1263.57     46.78 o 
  -2   0  14       53.18       43.97     22.05 o 
   0   0  14     1494.57     1442.05     75.57 o 
   2   0  14      753.13      668.03     79.50 o 
  -5   1  14      133.05      143.68     17.47 o 
  -4   1  14        2.27        2.16     12.01 o 
  -3   1  14       92.20       96.52     18.61 o 
  -2   1  14      603.69      629.01     32.20 o 
  -1   1  14        1.36       -1.26     14.51 o 
   0   1  14       65.21       49.76     19.46 o 
   1   1  14      178.35      191.30     27.97 o 
   2   1  14      377.68      328.16     46.96 o 
   3   1  14       42.36       42.15     34.65 o 
  -5   2  14        5.91       34.82     15.38 o 
  -4   2  14      888.14      891.25     31.73 o 
  -3   2  14      136.60      118.14     16.30 o 
  -2   2  14        4.07        2.52     13.53 o 
  -1   2  14      112.84      137.86     16.83 o 
   0   2  14      909.28      879.04     35.93 o 
   1   2  14       28.00        6.43     16.90 o 
   2   2  14      418.25      433.14     34.35 o 
   3   2  14       10.72       31.47     34.55 o 
  -5   3  14      589.53      604.82     31.89 o 
  -4   3  14        1.49        3.44     13.36 o 
  -3   3  14      261.38      277.31     21.82 o 
  -2   3  14      923.54      945.46     43.21 o 
  -1   3  14       58.69       56.89     14.30 o 
   0   3  14      292.98      309.53     19.31 o 
   1   3  14      932.38      896.37     87.84 o 
   2   3  14      270.00      174.37     58.89 o 
   3   3  14       91.18       53.88     53.82 o 
  -5   4  14       36.13       56.25     16.00 o 
  -4   4  14      288.49      311.40     22.08 o 
  -3   4  14      499.94      475.01     26.91 o 
  -2   4  14        0.10      -12.13     12.13 o 
  -1   4  14      614.24      624.75     25.07 o 
   0   4  14      290.88      249.82     16.89 o 
   1   4  14       12.13       23.38     22.06 o 
   2   4  14      141.40      118.77     30.37 o 
  -5   5  14      655.86      663.81     33.26 o 
  -4   5  14       36.76       27.25     13.73 o 
  -3   5  14      320.45      362.43     21.16 o 
  -2   5  14      379.12      390.43     21.36 o 
  -1   5  14      375.26      366.80     27.08 o 
   0   5  14      150.46      158.99     28.92 o 
   1   5  14     1545.64     1607.58     92.25 o 
   2   5  14       96.82       99.91     24.73 o 
  -4   6  14        6.88       13.93     13.36 o 
  -3   6  14      704.48      650.02     25.29 o 
  -2   6  14        6.58        7.09     10.12 o 
  -1   6  14      780.76      741.69     47.80 o 
   0   6  14       40.93       33.33     16.63 o 
   1   6  14       34.35       40.12     17.50 o 
   2   6  14       19.56       15.05     20.95 o 
  -4   7  14        0.53        9.81     37.95 o 
  -3   7  14      443.22      490.23     21.90 o 
  -2   7  14       12.56        4.65     14.35 o 
  -1   7  14      166.08      207.24     32.63 o 
   0   7  14       16.28      -13.65     15.19 o 
   1   7  14     1155.36     1214.93     43.00 o 
  -3   8  14      653.90      703.36     74.92 o 
  -2   8  14        8.34       -0.15     16.32 o 
  -1   8  14      886.75      940.75     45.86 o 
   0   8  14      180.16      162.71     22.34 o 
  -5   0  15      142.24      138.67     25.01 o 
  -3   0  15      776.16      855.80     48.35 o 
  -1   0  15     1095.53     1217.75     52.16 o 
   1   0  15       71.18       70.01     32.39 o 
  -5   1  15      393.70      420.68     29.90 o 
  -4   1  15       63.71       61.16     16.39 o 
  -3   1  15      169.93      182.91     18.56 o 
  -2   1  15      189.20      201.34     20.72 o 
  -1   1  15      167.88      163.21     21.08 o 
   0   1  15       27.51        8.14     14.85 o 
   1   1  15      652.87      579.31     63.63 o 
   2   1  15        1.38       30.10     45.47 o 
  -4   2  15       44.23       33.01     15.25 o 
  -3   2  15      611.62      622.70     26.86 o 
  -2   2  15       11.43        6.45     14.26 o 
  -1   2  15      930.26      952.54     36.87 o 
   0   2  15      148.17      141.98     19.19 o 
   1   2  15        4.77        7.28     14.79 o 
   2   2  15       25.93        4.39     14.46 o 
  -4   3  15      145.03      140.90     18.91 o 
  -3   3  15      295.52      300.28     33.14 o 
  -2   3  15      814.68      816.15     41.89 o 
  -1   3  15      179.01      177.91     18.11 o 
   0   3  15      103.58      104.99     17.02 o 
   1   3  15      688.07      609.77     52.34 o 
   2   3  15       89.92      167.50     55.94 o 
  -4   4  15      347.94      343.44     23.32 o 
  -3   4  15      156.65      182.15     27.39 o 
  -2   4  15        8.74      -12.51     12.68 o 
  -1   4  15      342.29      343.51     31.55 o 
   0   4  15      570.38      536.53     31.63 o 
   1   4  15        2.24        1.05     18.16 o 
  -3   5  15       93.18       99.97     17.49 o 
  -2   5  15      977.61      954.77     31.78 o 
  -1   5  15      126.63      102.00     20.98 o 
   0   5  15      138.12      146.83     21.93 o 
   1   5  15      429.08      428.24     82.66 o 
  -3   6  15       10.72       16.40     14.29 o 
  -2   6  15       61.85       45.14     17.95 o 
  -1   6  15       28.70       12.92     17.59 o 
   0   6  15      714.62      685.53     35.02 o 
  -2   0  16       33.41       59.46     24.04 o 
   0   0  16      905.78      800.19     64.12 o 
  -3   1  16        1.93        1.05     15.44 o 
  -2   1  16      975.04      972.09     35.97 o 
  -1   1  16       60.92       31.49     17.42 o 
   0   1  16      246.61      249.02     24.07 o 
  -3   2  16      146.72      151.89     25.10 o 
  -2   2  16       45.92       53.80     18.65 o 
  -1   2  16      189.49      178.83     32.28 o 
   0   2  16      672.29      688.62     32.63 o 
  -3   3  16      153.50      162.22     18.97 o 
  -2   3  16      573.53      516.82     27.46 o 
  -1   3  16      217.60      197.65     21.67 o 
   0   3  16      160.57      143.50     18.60 o 
  -2   4  16       14.68       25.50     14.15 o 
  -1   4  16      163.04      149.85     24.74 o 
                                                 
